# Supplementary material for: The threshold moderating effect of self-efficacy: a nonlinear transformation mechanism of work passion on job satisfaction among sports practitioners
Source: Front Psychol. 2025 Dec 2;16:1667520. doi: 10.3389/fpsyg.2025.1667520 (PMC12707164; doi:10.3389/fpsyg.2025.1667520)
Supplement: Supplementary file 1 [file Table_1.XLSX]

## Sheet: data
自我效能1	自我效能2	自我效能3	自我效能4	自我效能5	自我效能6	自我效能7	自我效能8	自我效能9	自我效能10	op1	op2	op3	op4	op5	op6	op7	hp1	hp2	hp3	hp4	hp5	hp6	hp7	内满意度1	内满意度2	内满意度3	内满意度4	工作满意度5	内满意度6	内满意度7	内满意度8	内满意度9	内满意度10	外满意度1	外满意度2	外满意度3	内满意度4	外满意度5	外满意度6	外满意度7	外满意度8	外满意度9	外满意度10
3	5	3	5	5	3	5	3	5	5	5	3	5	5	5	3	4	5	3	5	3	5	3	5	4	4	5	4	4	4	4	5	5	4	4	4	4	4	4	4	4	5	5	4
2	3	2	3	3	2	3	2	3	3	1	2	1	3	1	2	1	1	2	1	2	1	2	1	1	3	3	2	2	1	3	3	3	2	2	1	3	2	2	1	3	3	3	2
3	3	3	3	3	3	3	3	3	3	3	3	3	1	3	3	2	3	3	3	3	3	3	3	2	2	1	1	2	3	2	1	1	1	2	3	2	1	2	3	2	1	1	1
3	3	3	3	3	3	3	3	3	3	3	2	2	3	2	2	3	3	2	2	2	2	2	2	3	3	3	4	2	4	3	3	3	4	2	4	3	4	2	4	3	3	3	4
3	3	3	3	3	3	3	3	3	3	1	1	1	3	1	1	3	1	1	1	1	1	1	1	3	1	3	2	1	3	1	3	3	2	1	3	1	2	1	3	1	3	3	2
1	3	1	3	3	1	3	1	3	3	4	3	4	4	4	3	5	4	3	4	3	4	3	4	5	5	4	4	5	4	5	4	4	4	5	4	5	4	5	4	5	4	4	4
2	2	2	2	2	2	2	2	2	2	1	2	1	3	1	2	3	1	2	1	2	1	2	1	3	1	3	3	2	3	1	3	3	3	2	3	1	3	2	3	1	3	3	3
2	2	1	2	2	1	2	1	2	2	2	1	1	2	1	1	3	2	1	1	1	1	1	1	3	3	2	3	2	1	3	2	2	3	2	1	3	3	2	1	3	2	2	3
3	3	3	3	3	3	3	3	3	3	4	5	3	4	3	5	3	4	5	3	5	3	5	3	3	3	4	3	3	4	3	4	4	3	3	4	3	3	3	4	3	4	4	3
2	2	2	2	2	2	2	2	2	2	5	3	4	2	4	3	2	5	3	4	3	4	3	4	2	2	2	3	1	3	2	2	2	3	1	3	2	3	1	3	2	2	2	3
3	3	4	3	3	4	3	4	3	3	4	4	4	3	4	4	3	4	4	4	4	4	4	4	3	3	3	4	2	3	3	3	3	4	2	3	3	4	2	3	3	3	3	4
4	3	5	3	3	5	3	5	3	3	4	4	4	4	4	4	3	4	4	4	4	4	4	4	3	3	4	3	5	3	3	4	4	3	5	3	3	3	5	3	3	4	4	3
3	3	3	3	3	3	3	3	3	3	4	4	3	2	3	4	2	4	4	3	4	3	4	3	2	3	2	4	4	2	3	2	2	4	4	2	3	4	4	2	3	2	2	4
3	3	5	3	3	5	3	5	3	3	4	5	5	5	5	5	4	4	5	5	5	5	5	5	4	3	5	4	4	3	3	5	5	4	4	3	3	4	4	3	3	5	5	4
2	2	3	2	2	3	2	3	2	2	1	2	2	4	2	2	3	1	2	2	2	2	2	2	3	2	4	4	4	4	2	4	4	4	4	4	2	4	4	4	2	4	4	4
4	3	5	3	3	5	3	5	3	3	5	3	3	5	3	3	4	5	3	3	3	3	3	3	4	3	5	5	4	4	3	5	5	5	4	4	3	5	4	4	3	5	5	5
3	1	2	1	1	2	1	2	1	1	5	3	5	3	5	3	3	5	3	5	3	5	3	5	3	3	3	5	3	4	3	3	3	5	3	4	3	5	3	4	3	3	3	5
4	4	5	4	4	5	4	5	4	4	4	4	5	5	5	4	3	4	4	5	4	5	4	5	3	4	5	3	4	5	4	5	5	3	4	5	4	3	4	5	4	5	5	3
1	1	2	1	1	2	1	2	1	1	2	2	3	2	3	2	2	2	2	3	2	3	2	3	2	2	2	1	1	1	2	2	2	1	1	1	2	1	1	1	2	2	2	1
5	5	3	5	5	3	5	3	5	5	5	5	4	5	4	5	4	5	5	4	5	4	5	4	4	5	5	4	4	4	5	5	5	4	4	4	5	4	4	4	5	5	5	4
3	3	1	3	3	1	3	1	3	3	2	3	3	2	3	3	4	2	3	3	3	3	3	3	4	4	2	3	3	3	4	2	2	3	3	3	4	3	3	3	4	2	2	3
4	4	4	4	4	4	4	4	4	4	5	3	4	4	4	3	3	5	3	4	3	4	3	4	3	2	4	4	3	4	2	4	4	4	3	4	2	4	3	4	2	4	4	4
5	3	4	3	3	4	3	4	3	3	3	3	4	5	4	3	4	3	3	4	3	4	3	4	4	3	5	4	3	4	3	5	5	4	3	4	3	4	3	4	3	5	5	4
5	5	5	5	5	5	5	5	5	5	4	3	4	5	4	3	5	4	3	4	3	4	3	4	5	4	5	4	4	5	4	5	5	4	4	5	4	4	4	5	4	5	5	4
3	3	3	3	3	3	3	3	3	3	4	3	3	3	3	3	5	4	3	3	3	3	3	3	5	4	3	3	5	5	4	3	3	3	5	5	4	3	5	5	4	3	3	3
4	5	4	5	5	4	5	4	5	5	5	5	3	4	3	5	4	5	5	3	5	3	5	3	4	5	4	5	4	3	5	4	4	5	4	3	5	5	4	3	5	4	4	5
3	5	3	5	5	3	5	3	5	5	5	5	3	5	3	5	3	5	5	3	5	3	5	3	3	3	5	5	4	4	3	5	5	5	4	4	3	5	4	4	3	5	5	5
4	3	4	3	3	4	3	4	3	3	1	2	3	3	3	2	2	1	2	3	2	3	2	3	2	4	3	3	2	3	4	3	3	3	2	3	4	3	2	3	4	3	3	3
3	2	2	2	2	2	2	2	2	2	1	2	1	1	1	2	1	1	2	1	2	1	2	1	1	1	1	1	1	1	1	1	1	1	1	1	1	1	1	1	1	1	1	1
3	1	1	1	1	1	1	1	1	1	5	5	4	3	4	5	3	5	5	4	5	4	5	4	3	5	3	5	5	3	5	3	3	5	5	3	5	5	5	3	5	3	3	5
3	4	5	4	4	5	4	5	4	4	3	5	5	4	5	5	4	3	5	5	5	5	5	5	4	4	4	4	4	5	4	4	4	4	4	5	4	4	4	5	4	4	4	4
4	4	4	4	4	4	4	4	4	4	4	5	3	2	3	5	2	4	5	3	5	3	5	3	2	2	2	3	4	2	2	2	2	3	4	2	2	3	4	2	2	2	2	3
3	2	2	2	2	2	2	2	2	2	1	2	2	3	2	2	2	1	2	2	2	2	2	2	2	3	3	2	2	2	3	3	3	2	2	2	3	2	2	2	3	3	3	2
3	1	2	1	1	2	1	2	1	1	4	3	4	2	4	3	4	4	3	4	3	4	3	4	4	3	2	4	2	4	3	2	2	4	2	4	3	4	2	4	3	2	2	4
3	2	2	2	2	2	2	2	2	2	2	2	3	4	3	2	3	2	2	3	2	3	2	3	3	3	4	4	3	2	3	4	4	4	3	2	3	4	3	2	3	4	4	4
4	3	4	3	3	4	3	4	3	3	5	3	4	3	4	3	5	5	3	4	3	4	3	4	5	5	3	4	4	5	5	3	3	4	4	5	5	4	4	5	5	3	3	4
3	2	1	2	2	1	2	1	2	2	5	4	3	4	3	4	5	5	4	3	4	3	4	3	5	3	4	5	3	5	3	4	4	5	3	5	3	5	3	5	3	4	4	5
5	3	5	3	3	5	3	5	3	3	5	3	5	4	5	3	5	5	3	5	3	5	3	5	5	5	4	4	5	4	5	4	4	4	5	4	5	4	5	4	5	4	4	4
4	3	4	3	3	4	3	4	3	3	3	4	4	5	4	4	3	3	4	4	4	4	4	4	3	3	5	5	4	5	3	5	5	5	4	5	3	5	4	5	3	5	5	5
4	3	5	3	3	5	3	5	3	3	4	4	4	2	4	4	2	4	4	4	4	4	4	4	2	2	2	2	3	3	2	2	2	2	3	3	2	2	3	3	2	2	2	2
2	2	3	2	2	3	2	3	2	2	1	2	3	4	3	2	4	1	2	3	2	3	2	3	4	4	4	5	4	4	4	4	4	5	4	4	4	5	4	4	4	4	4	5
2	4	3	4	4	3	4	3	4	4	2	1	3	3	3	1	3	2	1	3	1	3	1	3	3	2	3	2	1	1	2	3	3	2	1	1	2	2	1	1	2	3	3	2
3	3	2	3	3	2	3	2	3	3	5	3	5	4	5	3	4	5	3	5	3	5	3	5	4	4	4	5	5	3	4	4	4	5	5	3	4	5	5	3	4	4	4	5
2	2	2	2	2	2	2	2	2	2	5	3	3	4	3	3	3	5	3	3	3	3	3	3	3	4	4	4	4	4	4	4	4	4	4	4	4	4	4	4	4	4	4	4
4	3	3	3	3	3	3	3	3	3	5	5	5	5	5	5	4	5	5	5	5	5	5	5	4	4	5	3	5	5	4	5	5	3	5	5	4	3	5	5	4	5	5	3
3	5	3	5	5	3	5	3	5	5	5	3	5	5	5	3	3	5	3	5	3	5	3	5	3	5	5	3	4	5	5	5	5	3	4	5	5	3	4	5	5	5	5	3
3	4	4	4	4	4	4	4	4	4	5	4	5	5	5	4	5	5	4	5	4	5	4	5	5	5	5	3	3	5	5	5	5	3	3	5	5	3	3	5	5	5	5	3
3	5	3	5	5	3	5	3	5	5	5	4	3	3	3	4	5	5	4	3	4	3	4	3	5	5	3	5	3	3	5	3	3	5	3	3	5	5	3	3	5	3	3	5
3	4	3	4	4	3	4	3	4	4	1	2	1	3	1	2	1	1	2	1	2	1	2	1	1	3	3	1	2	1	3	3	3	1	2	1	3	1	2	1	3	3	3	1
2	3	2	3	3	2	3	2	3	3	5	5	3	5	3	5	4	5	5	3	5	3	5	3	4	5	5	5	5	4	5	5	5	5	5	4	5	5	5	4	5	5	5	5
4	4	5	4	4	5	4	5	4	4	4	5	4	3	4	5	4	4	5	4	5	4	5	4	4	3	3	4	5	3	3	3	3	4	5	3	3	4	5	3	3	3	3	4
3	4	5	4	4	5	4	5	4	4	5	3	3	2	3	3	3	5	3	3	3	3	3	3	3	2	2	3	3	4	2	2	2	3	3	4	2	3	3	4	2	2	2	3
1	3	2	3	3	2	3	2	3	3	5	3	5	1	5	3	2	5	3	5	3	5	3	5	2	2	1	1	1	2	2	1	1	1	1	2	2	1	1	2	2	1	1	1
4	5	4	5	5	4	5	4	5	5	3	5	3	3	3	5	4	3	5	3	5	3	5	3	4	3	3	5	3	5	3	3	3	5	3	5	3	5	3	5	3	3	3	5
3	4	4	4	4	4	4	4	4	4	3	2	2	2	2	2	3	3	2	2	2	2	2	2	3	3	2	2	1	3	3	2	2	2	1	3	3	2	1	3	3	2	2	2
2	2	1	2	2	1	2	1	2	2	4	3	3	3	3	3	3	4	3	3	3	3	3	3	3	2	3	2	2	1	2	3	3	2	2	1	2	2	2	1	2	3	3	2
3	2	4	2	2	4	2	4	2	2	5	3	4	3	4	3	2	5	3	4	3	4	3	4	2	2	3	4	3	4	2	3	3	4	3	4	2	4	3	4	2	3	3	4
3	5	5	5	5	5	5	5	5	5	5	5	4	5	4	5	3	5	5	4	5	4	5	4	3	3	5	3	3	5	3	5	5	3	3	5	3	3	3	5	3	5	5	3
3	3	1	3	3	1	3	1	3	3	4	2	2	3	2	2	1	4	2	2	2	2	2	2	1	2	3	2	3	3	2	3	3	2	3	3	2	2	3	3	2	3	3	2
3	5	4	5	5	4	5	4	5	5	5	3	5	4	5	3	3	5	3	5	3	5	3	5	3	3	4	5	4	3	3	4	4	5	4	3	3	5	4	3	3	4	4	5
5	3	5	3	3	5	3	5	3	3	4	5	3	5	3	5	3	4	5	3	5	3	5	3	3	4	5	5	5	4	4	5	5	5	5	4	4	5	5	4	4	5	5	5
2	3	1	3	3	1	3	1	3	3	1	2	1	3	1	2	2	1	2	1	2	1	2	1	2	1	3	2	1	2	1	3	3	2	1	2	1	2	1	2	1	3	3	2
2	3	3	3	3	3	3	3	3	3	4	4	4	4	4	4	3	4	4	4	4	4	4	4	3	4	4	4	2	4	4	4	4	4	2	4	4	4	2	4	4	4	4	4
3	4	4	4	4	4	4	4	4	4	5	5	3	4	3	5	3	5	5	3	5	3	5	3	3	3	4	5	5	5	3	4	4	5	5	5	3	5	5	5	3	4	4	5
3	3	4	3	3	4	3	4	3	3	2	3	3	5	3	3	4	2	3	3	3	3	3	3	4	3	5	5	3	3	3	5	5	5	3	3	3	5	3	3	3	5	5	5
3	4	5	4	4	5	4	5	4	4	5	3	3	5	3	3	5	5	3	3	3	3	3	3	5	4	5	3	4	5	4	5	5	3	4	5	4	3	4	5	4	5	5	3
4	4	4	4	4	4	4	4	4	4	4	3	3	2	3	3	2	4	3	3	3	3	3	3	2	2	2	1	1	2	2	2	2	1	1	2	2	1	1	2	2	2	2	1
4	5	5	5	5	5	5	5	5	5	4	5	5	3	5	5	3	4	5	5	5	5	5	5	3	5	3	5	5	5	5	3	3	5	5	5	5	5	5	5	5	3	3	5
3	2	1	2	2	1	2	1	2	2	1	2	1	3	1	2	4	1	2	1	2	1	2	1	4	4	3	5	3	4	4	3	3	5	3	4	4	5	3	4	4	3	3	5
5	5	4	5	5	4	5	4	5	5	5	4	5	5	5	4	3	5	4	5	4	5	4	5	3	3	5	5	5	4	3	5	5	5	5	4	3	5	5	4	3	5	5	5
3	3	3	3	3	3	3	3	3	3	4	2	3	3	3	2	3	4	2	3	2	3	2	3	3	3	3	3	2	3	3	3	3	3	2	3	3	3	2	3	3	3	3	3
3	4	4	4	4	4	4	4	4	4	3	3	2	4	2	3	3	3	3	2	3	2	3	2	3	2	4	4	3	3	2	4	4	4	3	3	2	4	3	3	2	4	4	4
5	4	5	4	4	5	4	5	4	4	4	5	5	5	5	5	3	4	5	5	5	5	5	5	3	3	5	5	3	5	3	5	5	5	3	5	3	5	3	5	3	5	5	5
3	4	4	4	4	4	4	4	4	4	5	3	4	4	4	3	2	5	3	4	3	4	3	4	2	2	4	3	2	4	2	4	4	3	2	4	2	3	2	4	2	4	4	3
3	5	5	5	5	5	5	5	5	5	4	5	4	5	4	5	5	4	5	4	5	4	5	4	5	5	5	3	4	5	5	5	5	3	4	5	5	3	4	5	5	5	5	3
3	4	5	4	4	5	4	5	4	4	5	4	4	3	4	4	3	5	4	4	4	4	4	4	3	3	3	4	3	3	3	3	3	4	3	3	3	4	3	3	3	3	3	4
3	4	5	4	4	5	4	5	4	4	5	4	5	3	5	4	4	5	4	5	4	5	4	5	4	5	3	4	4	3	5	3	3	4	4	3	5	4	4	3	5	3	3	4
4	3	4	3	3	4	3	4	3	3	3	4	2	4	2	4	4	3	4	2	4	2	4	2	4	3	4	4	3	4	3	4	4	4	3	4	3	4	3	4	3	4	4	4
3	4	4	4	4	4	4	4	4	4	4	3	4	3	4	3	5	4	3	4	3	4	3	4	5	5	3	5	5	3	5	3	3	5	5	3	5	5	5	3	5	3	3	5
3	3	5	3	3	5	3	5	3	3	4	4	3	3	3	4	3	4	4	3	4	3	4	3	3	3	3	3	2	3	3	3	3	3	2	3	3	3	2	3	3	3	3	3
4	4	4	4	4	4	4	4	4	4	4	5	5	4	5	5	4	4	5	5	5	5	5	5	4	3	4	3	3	3	3	4	4	3	3	3	3	3	3	3	3	4	4	3
5	5	4	5	5	4	5	4	5	5	5	5	3	4	3	5	5	5	5	3	5	3	5	3	5	3	4	5	5	3	3	4	4	5	5	3	3	5	5	3	3	4	4	5
1	3	1	3	3	1	3	1	3	3	3	1	1	2	1	1	2	3	1	1	1	1	1	1	2	1	2	1	1	2	1	2	2	1	1	2	1	1	1	2	1	2	2	1
1	3	1	3	3	1	3	1	3	3	3	3	2	2	2	3	1	3	3	2	3	2	3	2	1	1	2	1	2	1	1	2	2	1	2	1	1	1	2	1	1	2	2	1
4	2	3	2	2	3	2	3	2	2	2	3	2	1	2	3	3	2	3	2	3	2	3	2	3	3	1	2	1	3	3	1	1	2	1	3	3	2	1	3	3	1	1	2
4	3	4	3	3	4	3	4	3	3	4	4	2	2	2	4	4	4	4	2	4	2	4	2	4	3	2	3	4	3	3	2	2	3	4	3	3	3	4	3	3	2	2	3
3	4	3	4	4	3	4	3	4	4	2	3	1	1	1	3	2	2	3	1	3	1	3	1	2	3	1	1	2	1	3	1	1	1	2	1	3	1	2	1	3	1	1	1
4	2	3	2	2	3	2	3	2	2	1	1	3	4	3	1	2	1	1	3	1	3	1	3	2	2	4	3	3	4	2	4	4	3	3	4	2	3	3	4	2	4	4	3
3	4	5	4	4	5	4	5	4	4	4	3	4	3	4	3	4	4	3	4	3	4	3	4	4	5	3	4	5	3	5	3	3	4	5	3	5	4	5	3	5	3	3	4
3	4	5	4	4	5	4	5	4	4	4	3	5	5	5	3	3	4	3	5	3	5	3	5	3	4	5	4	4	4	4	5	5	4	4	4	4	4	4	4	4	5	5	4
1	3	2	3	3	2	3	2	3	3	1	1	2	1	2	1	2	1	1	2	1	2	1	2	2	1	1	1	2	1	1	1	1	1	2	1	1	1	2	1	1	1	1	1
2	2	3	2	2	3	2	3	2	2	3	3	3	3	3	3	5	3	3	3	3	3	3	3	5	5	3	5	3	4	5	3	3	5	3	4	5	5	3	4	5	3	3	5
3	3	2	3	3	2	3	2	3	3	5	5	4	3	4	5	3	5	5	4	5	4	5	4	3	3	3	4	5	4	3	3	3	4	5	4	3	4	5	4	3	3	3	4
3	3	2	3	3	2	3	2	3	3	3	3	4	2	4	3	2	3	3	4	3	4	3	4	2	1	2	1	2	2	1	2	2	1	2	2	1	1	2	2	1	2	2	1
4	2	3	2	2	3	2	3	2	2	3	3	4	4	4	3	3	3	3	4	3	4	3	4	3	4	4	5	5	4	4	4	4	5	5	4	4	5	5	4	4	4	4	5
3	5	5	5	5	5	5	5	5	5	5	3	5	5	5	3	5	5	3	5	3	5	3	5	5	4	5	3	3	3	4	5	5	3	3	3	4	3	3	3	4	5	5	3
5	4	4	4	4	4	4	4	4	4	4	3	3	3	3	3	4	4	3	3	3	3	3	3	4	5	3	4	5	4	5	3	3	4	5	4	5	4	5	4	5	3	3	4
4	2	4	2	2	4	2	4	2	2	1	3	2	3	2	3	3	1	3	2	3	2	3	2	3	3	3	3	4	3	3	3	3	3	4	3	3	3	4	3	3	3	3	3
2	2	3	2	2	3	2	3	2	2	5	5	5	5	5	5	4	5	5	5	5	5	5	5	4	4	5	5	3	3	4	5	5	5	3	3	4	5	3	3	4	5	5	5
3	4	4	4	4	4	4	4	4	4	4	4	4	3	4	4	4	4	4	4	4	4	4	4	4	3	3	4	5	3	3	3	3	4	5	3	3	4	5	3	3	3	3	4
2	1	1	1	1	1	1	1	1	1	2	3	3	1	3	3	3	2	3	3	3	3	3	3	3	1	1	1	1	3	1	1	1	1	1	3	1	1	1	3	1	1	1	1
3	3	5	3	3	5	3	5	3	3	5	4	5	4	5	4	4	5	4	5	4	5	4	5	4	5	4	5	5	5	5	4	4	5	5	5	5	5	5	5	5	4	4	5
2	2	1	2	2	1	2	1	2	2	5	3	3	2	3	3	3	5	3	3	3	3	3	3	3	1	2	1	2	1	1	2	2	1	2	1	1	1	2	1	1	2	2	1
4	3	4	3	3	4	3	4	3	3	5	5	3	3	3	5	3	5	5	3	5	3	5	3	3	5	3	3	5	3	5	3	3	3	5	3	5	3	5	3	5	3	3	3
3	3	4	3	3	4	3	4	3	3	4	3	3	3	3	3	3	4	3	3	3	3	3	3	3	3	3	5	4	5	3	3	3	5	4	5	3	5	4	5	3	3	3	5
3	1	2	1	1	2	1	2	1	1	2	2	3	3	3	2	5	2	2	3	2	3	2	3	5	4	3	5	4	4	4	3	3	5	4	4	4	5	4	4	4	3	3	5
1	1	1	1	1	1	1	1	1	1	4	4	3	3	3	4	3	4	4	3	4	3	4	3	3	1	3	2	1	1	1	3	3	2	1	1	1	2	1	1	1	3	3	2
4	3	5	3	3	5	3	5	3	3	5	4	3	4	3	4	4	5	4	3	4	3	4	3	4	4	4	4	4	4	4	4	4	4	4	4	4	4	4	4	4	4	4	4
3	3	2	3	3	2	3	2	3	3	4	4	3	2	3	4	2	4	4	3	4	3	4	3	2	3	2	2	3	2	3	2	2	2	3	2	3	2	3	2	3	2	2	2
4	5	5	5	5	5	5	5	5	5	5	4	5	3	5	4	5	5	4	5	4	5	4	5	5	4	3	4	4	4	4	3	3	4	4	4	4	4	4	4	4	3	3	4
4	2	4	2	2	4	2	4	2	2	2	1	2	4	2	1	4	2	1	2	1	2	1	2	4	3	4	4	4	3	3	4	4	4	4	3	3	4	4	3	3	4	4	4
3	5	4	5	5	4	5	4	5	5	3	5	5	5	5	5	5	3	5	5	5	5	5	5	5	4	5	4	3	4	4	5	5	4	3	4	4	4	3	4	4	5	5	4
3	3	5	3	3	5	3	5	3	3	4	3	4	5	4	3	5	4	3	4	3	4	3	4	5	4	5	4	4	5	4	5	5	4	4	5	4	4	4	5	4	5	5	4
2	4	3	4	4	3	4	3	4	4	5	3	4	4	4	3	2	5	3	4	3	4	3	4	2	4	4	4	2	3	4	4	4	4	2	3	4	4	2	3	4	4	4	4
1	2	1	2	2	1	2	1	2	2	1	1	3	1	3	1	2	1	1	3	1	3	1	3	2	2	1	1	1	1	2	1	1	1	1	1	2	1	1	1	2	1	1	1
3	2	3	2	2	3	2	3	2	2	3	4	2	2	2	4	3	3	4	2	4	2	4	2	3	2	2	3	3	3	2	2	2	3	3	3	2	3	3	3	2	2	2	3
3	3	5	3	3	5	3	5	3	3	5	3	3	2	3	3	2	5	3	3	3	3	3	3	2	2	2	3	3	2	2	2	2	3	3	2	2	3	3	2	2	2	2	3
3	4	5	4	4	5	4	5	4	4	3	3	5	3	5	3	2	3	3	5	3	5	3	5	2	3	3	4	2	4	3	3	3	4	2	4	3	4	2	4	3	3	3	4
5	4	3	4	4	3	4	3	4	4	4	4	3	4	3	4	4	4	4	3	4	3	4	3	4	4	4	5	5	3	4	4	4	5	5	3	4	5	5	3	4	4	4	5
1	2	1	2	2	1	2	1	2	2	4	2	2	3	2	2	1	4	2	2	2	2	2	2	1	3	3	1	3	3	3	3	3	1	3	3	3	1	3	3	3	3	3	1
1	2	2	2	2	2	2	2	2	2	1	1	2	3	2	1	1	1	1	2	1	2	1	2	1	3	3	1	1	1	3	3	3	1	1	1	3	1	1	1	3	3	3	1
5	5	4	5	5	4	5	4	5	5	3	3	3	5	3	3	4	3	3	3	3	3	3	3	4	4	5	4	3	3	4	5	5	4	3	3	4	4	3	3	4	5	5	4
3	3	4	3	3	4	3	4	3	3	4	4	3	3	3	4	1	4	4	3	4	3	4	3	1	1	3	1	3	2	1	3	3	1	3	2	1	1	3	2	1	3	3	1
3	4	5	4	4	5	4	5	4	4	5	3	3	4	3	3	5	5	3	3	3	3	3	3	5	5	4	4	5	5	5	4	4	4	5	5	5	4	5	5	5	4	4	4
3	4	4	4	4	4	4	4	4	4	5	5	3	2	3	5	3	5	5	3	5	3	5	3	3	3	2	3	2	2	3	2	2	3	2	2	3	3	2	2	3	2	2	3
4	4	5	4	4	5	4	5	4	4	4	5	5	4	5	5	3	4	5	5	5	5	5	5	3	3	4	5	3	4	3	4	4	5	3	4	3	5	3	4	3	4	4	5
5	4	3	4	4	3	4	3	4	4	4	4	3	3	3	4	3	4	4	3	4	3	4	3	3	5	3	4	3	3	5	3	3	4	3	3	5	4	3	3	5	3	3	4
3	5	3	5	5	3	5	3	5	5	3	5	4	5	4	5	3	3	5	4	5	4	5	4	3	4	5	5	3	5	4	5	5	5	3	5	4	5	3	5	4	5	5	5
3	3	4	3	3	4	3	4	3	3	3	2	2	4	2	2	5	3	2	2	2	2	2	2	5	3	4	5	3	3	3	4	4	5	3	3	3	5	3	3	3	4	4	5
4	3	5	3	3	5	3	5	3	3	5	5	5	5	5	5	5	5	5	5	5	5	5	5	5	3	5	4	5	4	3	5	5	4	5	4	3	4	5	4	3	5	5	4
3	3	3	3	3	3	3	3	3	3	5	3	5	4	5	3	5	5	3	5	3	5	3	5	5	5	4	5	5	3	5	4	4	5	5	3	5	5	5	3	5	4	4	5
1	1	1	1	1	1	1	1	1	1	4	4	3	3	3	4	2	4	4	3	4	3	4	3	2	1	3	1	3	1	1	3	3	1	3	1	1	1	3	1	1	3	3	1
3	3	3	3	3	3	3	3	3	3	4	4	4	1	4	4	2	4	4	4	4	4	4	4	2	2	1	2	2	3	2	1	1	2	2	3	2	2	2	3	2	1	1	2
4	3	3	3	3	3	3	3	3	3	3	3	3	4	3	3	2	3	3	3	3	3	3	3	2	2	4	3	3	3	2	4	4	3	3	3	2	3	3	3	2	4	4	3
2	3	3	3	3	3	3	3	3	3	5	4	3	5	3	4	5	5	4	3	4	3	4	3	5	4	5	5	3	4	4	5	5	5	3	4	4	5	3	4	4	5	5	5
5	4	4	4	4	4	4	4	4	4	3	5	5	3	5	5	5	3	5	5	5	5	5	5	5	3	3	5	3	4	3	3	3	5	3	4	3	5	3	4	3	3	3	5
4	3	4	3	3	4	3	4	3	3	5	3	3	3	3	3	5	5	3	3	3	3	3	3	5	4	3	5	3	4	4	3	3	5	3	4	4	5	3	4	4	3	3	5
3	5	5	5	5	5	5	5	5	5	3	3	4	3	4	3	3	3	3	4	3	4	3	4	3	4	3	4	4	3	4	3	3	4	4	3	4	4	4	3	4	3	3	4
2	2	3	2	2	3	2	3	2	2	5	3	5	2	5	3	3	5	3	5	3	5	3	5	3	3	2	4	3	4	3	2	2	4	3	4	3	4	3	4	3	2	2	4
3	3	2	3	3	2	3	2	3	3	3	2	2	2	2	2	4	3	2	2	2	2	2	2	4	2	2	3	4	3	2	2	2	3	4	3	2	3	4	3	2	2	2	3
3	5	5	5	5	5	5	5	5	5	5	5	4	3	4	5	4	5	5	4	5	4	5	4	4	4	3	5	4	4	4	3	3	5	4	4	4	5	4	4	4	3	3	5
2	4	3	4	4	3	4	3	4	4	3	4	3	4	3	4	4	3	4	3	4	3	4	3	4	2	4	3	3	2	2	4	4	3	3	2	2	3	3	2	2	4	4	3
3	5	5	5	5	5	5	5	5	5	3	5	3	5	3	5	3	3	5	3	5	3	5	3	3	3	5	3	5	3	3	5	5	3	5	3	3	3	5	3	3	5	5	3
3	1	2	1	1	2	1	2	1	1	4	4	4	3	4	4	3	4	4	4	4	4	4	4	3	1	3	2	3	1	1	3	3	2	3	1	1	2	3	1	1	3	3	2
4	3	5	3	3	5	3	5	3	3	4	5	4	4	4	5	4	4	5	4	5	4	5	4	4	4	4	4	3	5	4	4	4	4	3	5	4	4	3	5	4	4	4	4
4	4	5	4	4	5	4	5	4	4	5	3	4	5	4	3	5	5	3	4	3	4	3	4	5	5	5	4	5	4	5	5	5	4	5	4	5	4	5	4	5	5	5	4
3	1	1	1	1	1	1	1	1	1	2	3	1	3	1	3	2	2	3	1	3	1	3	1	2	1	3	2	3	2	1	3	3	2	3	2	1	2	3	2	1	3	3	2
4	4	5	4	4	5	4	5	4	4	5	4	4	3	4	4	5	5	4	4	4	4	4	4	5	3	3	4	3	4	3	3	3	4	3	4	3	4	3	4	3	3	3	4
4	4	5	4	4	5	4	5	4	4	4	4	5	4	5	4	4	4	4	5	4	5	4	5	4	4	4	4	4	5	4	4	4	4	4	5	4	4	4	5	4	4	4	4
5	5	3	5	5	3	5	3	5	5	5	4	3	5	3	4	5	5	4	3	4	3	4	3	5	3	5	3	5	5	3	5	5	3	5	5	3	3	5	5	3	5	5	3
2	2	2	2	2	2	2	2	2	2	1	2	3	2	3	2	3	1	2	3	2	3	2	3	3	2	2	2	3	3	2	2	2	2	3	3	2	2	3	3	2	2	2	2
4	3	3	3	3	3	3	3	3	3	4	3	3	5	3	3	4	4	3	3	3	3	3	3	4	5	5	5	5	3	5	5	5	5	5	3	5	5	5	3	5	5	5	5
3	3	5	3	3	5	3	5	3	3	4	3	4	2	4	3	3	4	3	4	3	4	3	4	3	3	2	3	2	2	3	2	2	3	2	2	3	3	2	2	3	2	2	3
2	2	3	2	2	3	2	3	2	2	5	3	4	4	4	3	4	5	3	4	3	4	3	4	4	4	4	5	4	3	4	4	4	5	4	3	4	5	4	3	4	4	4	5
4	3	5	3	3	5	3	5	3	3	3	3	5	4	5	3	3	3	3	5	3	5	3	5	3	3	4	4	3	3	3	4	4	4	3	3	3	4	3	3	3	4	4	4
3	4	4	4	4	4	4	4	4	4	3	3	5	5	5	3	5	3	3	5	3	5	3	5	5	5	5	5	4	5	5	5	5	5	4	5	5	5	4	5	5	5	5	5
1	1	1	1	1	1	1	1	1	1	1	2	1	3	1	2	1	1	2	1	2	1	2	1	1	1	3	1	1	1	1	3	3	1	1	1	1	1	1	1	1	3	3	1
4	5	4	5	5	4	5	4	5	5	5	3	5	5	5	3	4	5	3	5	3	5	3	5	4	5	5	4	3	5	5	5	5	4	3	5	5	4	3	5	5	5	5	4
2	1	1	1	1	1	1	1	1	1	5	4	4	1	4	4	1	5	4	4	4	4	4	4	1	1	1	2	3	3	1	1	1	2	3	3	1	2	3	3	1	1	1	2
3	2	2	2	2	2	2	2	2	2	4	2	4	4	4	2	3	4	2	4	2	4	2	4	3	3	4	5	5	3	3	4	4	5	5	3	3	5	5	3	3	4	4	5
5	3	5	3	3	5	3	5	3	3	3	5	4	3	4	5	5	3	5	4	5	4	5	4	5	3	3	5	3	3	3	3	3	5	3	3	3	5	3	3	3	3	3	5
3	3	4	3	3	4	3	4	3	3	1	1	1	1	1	1	1	1	1	1	1	1	1	1	1	2	1	1	2	3	2	1	1	1	2	3	2	1	2	3	2	1	1	1
5	3	5	3	3	5	3	5	3	3	3	5	5	5	5	5	3	3	5	5	5	5	5	5	3	3	5	5	3	5	3	5	5	5	3	5	3	5	3	5	3	5	5	5
5	4	5	4	4	5	4	5	4	4	3	5	3	4	3	5	5	3	5	3	5	3	5	3	5	3	4	4	3	5	3	4	4	4	3	5	3	4	3	5	3	4	4	4
3	4	5	4	4	5	4	5	4	4	5	4	3	3	3	4	3	5	4	3	4	3	4	3	3	3	3	2	1	2	3	3	3	2	1	2	3	2	1	2	3	3	3	2
3	2	1	2	2	1	2	1	2	2	5	3	4	3	4	3	2	5	3	4	3	4	3	4	2	3	3	4	4	4	3	3	3	4	4	4	3	4	4	4	3	3	3	4
3	3	5	3	3	5	3	5	3	3	4	4	2	3	2	4	4	4	4	2	4	2	4	2	4	3	3	3	2	3	3	3	3	3	2	3	3	3	2	3	3	3	3	3
4	5	4	5	5	4	5	4	5	5	4	4	5	5	5	4	5	4	4	5	4	5	4	5	5	3	5	3	5	5	3	5	5	3	5	5	3	3	5	5	3	5	5	3
3	2	2	2	2	2	2	2	2	2	3	4	3	3	3	4	5	3	4	3	4	3	4	3	5	5	3	3	5	4	5	3	3	3	5	4	5	3	5	4	5	3	3	3
2	3	1	3	3	1	3	1	3	3	1	3	2	4	2	3	3	1	3	2	3	2	3	2	3	4	4	4	3	3	4	4	4	4	3	3	4	4	3	3	4	4	4	4
4	3	4	3	3	4	3	4	3	3	1	1	1	2	1	1	3	1	1	1	1	1	1	1	3	3	2	3	1	3	3	2	2	3	1	3	3	3	1	3	3	2	2	3
3	3	5	3	3	5	3	5	3	3	4	4	3	2	3	4	2	4	4	3	4	3	4	3	2	2	2	3	3	3	2	2	2	3	3	3	2	3	3	3	2	2	2	3
3	3	3	3	3	3	3	3	3	3	4	5	5	3	5	5	3	4	5	5	5	5	5	5	3	5	3	5	5	5	5	3	3	5	5	5	5	5	5	5	5	3	3	5
5	4	5	4	4	5	4	5	4	4	2	3	1	3	1	3	3	2	3	1	3	1	3	1	3	3	3	1	3	1	3	3	3	1	3	1	3	1	3	1	3	3	3	1
4	4	4	4	4	4	4	4	4	4	4	3	4	3	4	3	4	4	3	4	3	4	3	4	4	3	3	4	4	3	3	3	3	4	4	3	3	4	4	3	3	3	3	4
2	2	2	2	2	2	2	2	2	2	3	2	3	3	3	2	2	3	2	3	2	3	2	3	2	2	3	2	2	3	2	3	3	2	2	3	2	2	2	3	2	3	3	2
4	3	5	3	3	5	3	5	3	3	3	5	5	4	5	5	5	3	5	5	5	5	5	5	5	4	4	5	5	5	4	4	4	5	5	5	4	5	5	5	4	4	4	5
5	4	5	4	4	5	4	5	4	4	4	5	3	4	3	5	4	4	5	3	5	3	5	3	4	4	4	4	3	5	4	4	4	4	3	5	4	4	3	5	4	4	4	4
3	3	1	3	3	1	3	1	3	3	5	3	4	2	4	3	3	5	3	4	3	4	3	4	3	2	2	2	1	1	2	2	2	2	1	1	2	2	1	1	2	2	2	2
3	4	3	4	4	3	4	3	4	4	2	3	1	4	1	3	3	2	3	1	3	1	3	1	3	4	4	4	4	4	4	4	4	4	4	4	4	4	4	4	4	4	4	4
3	3	4	3	3	4	3	4	3	3	3	5	3	5	3	5	4	3	5	3	5	3	5	3	4	5	5	4	4	3	5	5	5	4	4	3	5	4	4	3	5	5	5	4
3	2	3	2	2	3	2	3	2	2	1	1	1	2	1	1	2	1	1	1	1	1	1	1	2	2	2	3	3	3	2	2	2	3	3	3	2	3	3	3	2	2	2	3
2	4	3	4	4	3	4	3	4	4	5	3	4	2	4	3	4	5	3	4	3	4	3	4	4	2	2	3	3	3	2	2	2	3	3	3	2	3	3	3	2	2	2	3
5	5	4	5	5	4	5	4	5	5	3	5	5	3	5	5	4	3	5	5	5	5	5	5	4	4	3	5	5	5	4	3	3	5	5	5	4	5	5	5	4	3	3	5
3	1	1	1	1	1	1	1	1	1	5	3	4	1	4	3	3	5	3	4	3	4	3	4	3	1	1	1	1	3	1	1	1	1	1	3	1	1	1	3	1	1	1	1
3	2	4	2	2	4	2	4	2	2	5	3	3	4	3	3	4	5	3	3	3	3	3	3	4	2	4	3	2	4	2	4	4	3	2	4	2	3	2	4	2	4	4	3
4	3	4	3	3	4	3	4	3	3	4	4	5	5	5	4	5	4	4	5	4	5	4	5	5	5	5	4	5	4	5	5	5	4	5	4	5	4	5	4	5	5	5	4
3	3	4	3	3	4	3	4	3	3	1	3	1	1	1	3	3	1	3	1	3	1	3	1	3	2	1	1	3	3	2	1	1	1	3	3	2	1	3	3	2	1	1	1
5	4	4	4	4	4	4	4	4	4	5	5	3	4	3	5	3	5	5	3	5	3	5	3	3	4	4	5	3	5	4	4	4	5	3	5	4	5	3	5	4	4	4	5
3	4	4	4	4	4	4	4	4	4	2	1	1	3	1	1	3	2	1	1	1	1	1	1	3	3	3	2	3	2	3	3	3	2	3	2	3	2	3	2	3	3	3	2
1	1	1	1	1	1	1	1	1	1	4	2	4	2	4	2	3	4	2	4	2	4	2	4	3	2	2	2	2	1	2	2	2	2	2	1	2	2	2	1	2	2	2	2
3	2	4	2	2	4	2	4	2	2	3	2	4	3	4	2	4	3	2	4	2	4	2	4	4	5	3	5	3	4	5	3	3	5	3	4	5	5	3	4	5	3	3	5
5	3	3	3	3	3	3	3	3	3	3	4	4	3	4	4	4	3	4	4	4	4	4	4	4	5	3	4	4	3	5	3	3	4	4	3	5	4	4	3	5	3	3	4
3	2	3	2	2	3	2	3	2	2	2	2	1	3	1	2	3	2	2	1	2	1	2	1	3	2	3	4	4	3	2	3	3	4	4	3	2	4	4	3	2	3	3	4
4	4	5	4	4	5	4	5	4	4	5	3	4	2	4	3	3	5	3	4	3	4	3	4	3	2	2	1	2	3	2	2	2	1	2	3	2	1	2	3	2	2	2	1
3	2	3	2	2	3	2	3	2	2	3	3	4	3	4	3	2	3	3	4	3	4	3	4	2	3	3	2	2	3	3	3	3	2	2	3	3	2	2	3	3	3	3	2
3	4	4	4	4	4	4	4	4	4	4	5	3	3	3	5	5	4	5	3	5	3	5	3	5	4	3	5	3	5	4	3	3	5	3	5	4	5	3	5	4	3	3	5
3	4	4	4	4	4	4	4	4	4	1	1	1	2	1	1	1	1	1	1	1	1	1	1	1	3	2	1	2	3	3	2	2	1	2	3	3	1	2	3	3	2	2	1
5	4	5	4	4	5	4	5	4	4	5	4	4	3	4	4	3	5	4	4	4	4	4	4	3	5	3	5	3	3	5	3	3	5	3	3	5	5	3	3	5	3	3	5
3	4	5	4	4	5	4	5	4	4	4	3	5	4	5	3	3	4	3	5	3	5	3	5	3	4	4	4	3	3	4	4	4	4	3	3	4	4	3	3	4	4	4	4
2	1	1	1	1	1	1	1	1	1	4	3	2	3	2	3	3	4	3	2	3	2	3	2	3	1	3	1	1	3	1	3	3	1	1	3	1	1	1	3	1	3	3	1
1	1	1	1	1	1	1	1	1	1	1	1	2	2	2	1	1	1	1	2	1	2	1	2	1	1	2	3	2	1	1	2	2	3	2	1	1	3	2	1	1	2	2	3
4	3	5	3	3	5	3	5	3	3	3	3	4	4	4	3	4	3	3	4	3	4	3	4	4	5	4	4	3	5	5	4	4	4	3	5	5	4	3	5	5	4	4	4
3	2	4	2	2	4	2	4	2	2	1	1	2	3	2	1	4	1	1	2	1	2	1	2	4	4	3	5	4	3	4	3	3	5	4	3	4	5	4	3	4	3	3	5
5	3	4	3	3	4	3	4	3	3	3	5	3	4	3	5	4	3	5	3	5	3	5	3	4	5	4	4	4	4	5	4	4	4	4	4	5	4	4	4	5	4	4	4
4	4	4	4	4	4	4	4	4	4	5	5	3	3	3	5	3	5	5	3	5	3	5	3	3	4	3	5	4	4	4	3	3	5	4	4	4	5	4	4	4	3	3	5
4	3	4	3	3	4	3	4	3	3	4	4	3	4	3	4	5	4	4	3	4	3	4	3	5	3	4	4	3	5	3	4	4	4	3	5	3	4	3	5	3	4	4	4
5	4	4	4	4	4	4	4	4	4	4	5	4	4	4	5	5	4	5	4	5	4	5	4	5	5	4	4	4	5	5	4	4	4	4	5	5	4	4	5	5	4	4	4
2	1	1	1	1	1	1	1	1	1	3	4	2	3	2	4	3	3	4	2	4	2	4	2	3	2	3	2	3	3	2	3	3	2	3	3	2	2	3	3	2	3	3	2
2	3	4	3	3	4	3	4	3	3	3	2	4	4	4	2	2	3	2	4	2	4	2	4	2	3	4	4	2	3	3	4	4	4	2	3	3	4	2	3	3	4	4	4
5	3	3	3	3	3	3	3	3	3	3	3	5	3	5	3	5	3	3	5	3	5	3	5	5	5	3	5	3	4	5	3	3	5	3	4	5	5	3	4	5	3	3	5
4	5	5	5	5	5	5	5	5	5	3	3	5	4	5	3	5	3	3	5	3	5	3	5	5	5	4	4	5	4	5	4	4	4	5	4	5	4	5	4	5	4	4	4
2	1	1	1	1	1	1	1	1	1	5	3	3	2	3	3	2	5	3	3	3	3	3	3	2	1	2	3	3	1	1	2	2	3	3	1	1	3	3	1	1	2	2	3
5	3	5	3	3	5	3	5	3	3	4	4	4	2	4	4	3	4	4	4	4	4	4	4	3	2	2	2	2	2	2	2	2	2	2	2	2	2	2	2	2	2	2	2
4	3	3	3	3	3	3	3	3	3	4	3	4	3	4	3	4	4	3	4	3	4	3	4	4	3	3	5	4	4	3	3	3	5	4	4	3	5	4	4	3	3	3	5
4	3	3	3	3	3	3	3	3	3	5	4	3	4	3	4	3	5	4	3	4	3	4	3	3	4	4	5	3	3	4	4	4	5	3	3	4	5	3	3	4	4	4	5
3	2	3	2	2	3	2	3	2	2	4	4	3	2	3	4	2	4	4	3	4	3	4	3	2	2	2	1	3	1	2	2	2	1	3	1	2	1	3	1	2	2	2	1
4	3	5	3	3	5	3	5	3	3	4	3	4	2	4	3	4	4	3	4	3	4	3	4	4	2	2	3	3	3	2	2	2	3	3	3	2	3	3	3	2	2	2	3
5	3	3	3	3	3	3	3	3	3	5	3	5	5	5	3	5	5	3	5	3	5	3	5	5	5	5	5	3	3	5	5	5	5	3	3	5	5	3	3	5	5	5	5
3	3	5	3	3	5	3	5	3	3	5	4	4	3	4	4	4	5	4	4	4	4	4	4	4	3	3	5	4	4	3	3	3	5	4	4	3	5	4	4	3	3	3	5
4	4	4	4	4	4	4	4	4	4	5	3	4	2	4	3	4	5	3	4	3	4	3	4	4	4	2	3	3	3	4	2	2	3	3	3	4	3	3	3	4	2	2	3
5	4	4	4	4	4	4	4	4	4	5	5	5	3	5	5	5	5	5	5	5	5	5	5	5	3	3	5	4	3	3	3	3	5	4	3	3	5	4	3	3	3	3	5
3	2	3	2	2	3	2	3	2	2	2	2	2	1	2	2	1	2	2	2	2	2	2	2	1	1	1	1	2	2	1	1	1	1	2	2	1	1	2	2	1	1	1	1
1	3	2	3	3	2	3	2	3	3	5	4	5	4	5	4	3	5	4	5	4	5	4	5	3	4	4	4	5	4	4	4	4	4	5	4	4	4	5	4	4	4	4	4
3	4	4	4	4	4	4	4	4	4	2	3	3	5	3	3	3	2	3	3	3	3	3	3	3	4	5	5	4	4	4	5	5	5	4	4	4	5	4	4	4	5	5	5
5	3	5	3	3	5	3	5	3	3	4	3	5	3	5	3	4	4	3	5	3	5	3	5	4	4	3	5	4	5	4	3	3	5	4	5	4	5	4	5	4	3	3	5
3	2	1	2	2	1	2	1	2	2	2	2	2	1	2	2	2	2	2	2	2	2	2	2	2	3	1	2	3	2	3	1	1	2	3	2	3	2	3	2	3	1	1	2
3	4	5	4	4	5	4	5	4	4	3	3	3	3	3	3	4	3	3	3	3	3	3	3	4	3	3	4	3	3	3	3	3	4	3	3	3	4	3	3	3	3	3	4
3	2	4	2	2	4	2	4	2	2	1	2	2	4	2	2	5	1	2	2	2	2	2	2	5	3	4	5	3	4	3	4	4	5	3	4	3	5	3	4	3	4	4	5
1	3	2	3	3	2	3	2	3	3	5	4	3	3	3	4	2	5	4	3	4	3	4	3	2	2	3	2	3	2	2	3	3	2	3	2	2	2	3	2	2	3	3	2
2	2	2	2	2	2	2	2	2	2	3	3	2	4	2	3	4	3	3	2	3	2	3	2	4	4	4	3	2	3	4	4	4	3	2	3	4	3	2	3	4	4	4	3
4	5	5	5	5	5	5	5	5	5	4	3	4	5	4	3	5	4	3	4	3	4	3	4	5	3	5	3	5	4	3	5	5	3	5	4	3	3	5	4	3	5	5	3
1	2	2	2	2	2	2	2	2	2	3	3	2	3	2	3	3	3	3	2	3	2	3	2	3	3	3	2	1	2	3	3	3	2	1	2	3	2	1	2	3	3	3	2
3	4	4	4	4	4	4	4	4	4	3	4	4	2	4	4	4	3	4	4	4	4	4	4	4	4	2	3	3	4	4	2	2	3	3	4	4	3	3	4	4	2	2	3
2	2	1	2	2	1	2	1	2	2	4	4	4	2	4	4	1	4	4	4	4	4	4	4	1	2	2	2	1	3	2	2	2	2	1	3	2	2	1	3	2	2	2	2
2	3	4	3	3	4	3	4	3	3	2	1	2	4	2	1	5	2	1	2	1	2	1	2	5	5	4	5	4	4	5	4	4	5	4	4	5	5	4	4	5	4	4	5
3	3	3	3	3	3	3	3	3	3	5	4	3	3	3	4	3	5	4	3	4	3	4	3	3	4	3	3	3	5	4	3	3	3	3	5	4	3	3	5	4	3	3	3
2	3	4	3	3	4	3	4	3	3	1	2	1	2	1	2	1	1	2	1	2	1	2	1	1	2	2	1	2	2	2	2	2	1	2	2	2	1	2	2	2	2	2	1
3	4	5	4	4	5	4	5	4	4	4	5	5	5	5	5	5	4	5	5	5	5	5	5	5	5	5	3	5	4	5	5	5	3	5	4	5	3	5	4	5	5	5	3
5	5	5	5	5	5	5	5	5	5	5	3	5	4	5	3	5	5	3	5	3	5	3	5	5	4	4	3	3	5	4	4	4	3	3	5	4	3	3	5	4	4	4	3
3	3	4	3	3	4	3	4	3	3	1	3	3	3	3	3	3	1	3	3	3	3	3	3	3	3	3	2	1	3	3	3	3	2	1	3	3	2	1	3	3	3	3	2
3	5	4	5	5	4	5	4	5	5	4	5	3	3	3	5	3	4	5	3	5	3	5	3	3	5	3	4	4	4	5	3	3	4	4	4	5	4	4	4	5	3	3	4
4	5	3	5	5	3	5	3	5	5	5	5	5	5	5	5	5	5	5	5	5	5	5	5	5	4	5	4	5	4	4	5	5	4	5	4	4	4	5	4	4	5	5	4
3	3	3	3	3	3	3	3	3	3	3	4	3	2	3	4	3	3	4	3	4	3	4	3	3	2	2	4	2	4	2	2	2	4	2	4	2	4	2	4	2	2	2	4
4	4	5	4	4	5	4	5	4	4	4	5	4	5	4	5	5	4	5	4	5	4	5	4	5	4	5	5	3	3	4	5	5	5	3	3	4	5	3	3	4	5	5	5
3	3	2	3	3	2	3	2	3	3	1	1	2	1	2	1	2	1	1	2	1	2	1	2	2	3	1	1	1	2	3	1	1	1	1	2	3	1	1	2	3	1	1	1
5	4	4	4	4	4	4	4	4	4	5	4	4	5	4	4	5	5	4	4	4	4	4	4	5	4	5	3	5	4	4	5	5	3	5	4	4	3	5	4	4	5	5	3
2	2	4	2	2	4	2	4	2	2	5	4	4	3	4	4	2	5	4	4	4	4	4	4	2	2	3	2	2	2	2	3	3	2	2	2	2	2	2	2	2	3	3	2
3	3	5	3	3	5	3	5	3	3	4	4	4	4	4	4	4	4	4	4	4	4	4	4	4	4	4	4	5	4	4	4	4	4	5	4	4	4	5	4	4	4	4	4
3	4	5	4	4	5	4	5	4	4	5	5	5	4	5	5	4	5	5	5	5	5	5	5	4	3	4	4	3	3	3	4	4	4	3	3	3	4	3	3	3	4	4	4
2	3	1	3	3	1	3	1	3	3	2	1	1	4	1	1	3	2	1	1	1	1	1	1	3	4	4	5	4	4	4	4	4	5	4	4	4	5	4	4	4	4	4	5
3	2	2	2	2	2	2	2	2	2	2	1	2	3	2	1	4	2	1	2	1	2	1	2	4	3	3	5	5	3	3	3	3	5	5	3	3	5	5	3	3	3	3	5
5	5	4	5	5	4	5	4	5	5	5	4	3	4	3	4	4	5	4	3	4	3	4	3	4	4	4	4	3	3	4	4	4	4	3	3	4	4	3	3	4	4	4	4
3	3	5	3	3	5	3	5	3	3	5	4	4	4	4	4	4	5	4	4	4	4	4	4	4	5	4	4	3	3	5	4	4	4	3	3	5	4	3	3	5	4	4	4
2	4	3	4	4	3	4	3	4	4	2	2	3	3	3	2	4	2	2	3	2	3	2	3	4	4	3	5	4	4	4	3	3	5	4	4	4	5	4	4	4	3	3	5
1	2	1	2	2	1	2	1	2	2	5	4	4	3	4	4	3	5	4	4	4	4	4	4	3	1	3	1	1	1	1	3	3	1	1	1	1	1	1	1	1	3	3	1
3	4	5	4	4	5	4	5	4	4	5	3	3	4	3	3	3	5	3	3	3	3	3	3	3	4	4	4	5	5	4	4	4	4	5	5	4	4	5	5	4	4	4	4
4	4	5	4	4	5	4	5	4	4	4	4	4	1	4	4	2	4	4	4	4	4	4	4	2	2	1	1	1	2	2	1	1	1	1	2	2	1	1	2	2	1	1	1
3	3	3	3	3	3	3	3	3	3	2	3	2	2	2	3	3	2	3	2	3	2	3	2	3	1	2	1	3	3	1	2	2	1	3	3	1	1	3	3	1	2	2	1
3	5	4	5	5	4	5	4	5	5	5	4	4	5	4	4	5	5	4	4	4	4	4	4	5	3	5	4	5	4	3	5	5	4	5	4	3	4	5	4	3	5	5	4
4	3	5	3	3	5	3	5	3	3	3	5	4	2	4	5	3	3	5	4	5	4	5	4	3	1	2	1	1	2	1	2	2	1	1	2	1	1	1	2	1	2	2	1
1	2	1	2	2	1	2	1	2	2	4	2	3	3	3	2	3	4	2	3	2	3	2	3	3	1	3	3	2	2	1	3	3	3	2	2	1	3	2	2	1	3	3	3
2	2	3	2	2	3	2	3	2	2	3	2	2	2	2	2	1	3	2	2	2	2	2	2	1	1	2	1	2	2	1	2	2	1	2	2	1	1	2	2	1	2	2	1
3	2	1	2	2	1	2	1	2	2	4	3	3	3	3	3	3	4	3	3	3	3	3	3	3	4	3	4	3	3	4	3	3	4	3	3	4	4	3	3	4	3	3	4
2	2	3	2	2	3	2	3	2	2	1	1	2	2	2	1	3	1	1	2	1	2	1	2	3	3	2	3	3	3	3	2	2	3	3	3	3	3	3	3	3	2	2	3
3	2	3	2	2	3	2	3	2	2	4	4	3	2	3	4	3	4	4	3	4	3	4	3	3	2	2	4	4	3	2	2	2	4	4	3	2	4	4	3	2	2	2	4
2	1	1	1	1	1	1	1	1	1	4	4	2	3	2	4	1	4	4	2	4	2	4	2	1	3	3	1	2	1	3	3	3	1	2	1	3	1	2	1	3	3	3	1
2	3	2	3	3	2	3	2	3	3	1	2	3	3	3	2	1	1	2	3	2	3	2	3	1	2	3	1	1	1	2	3	3	1	1	1	2	1	1	1	2	3	3	1
5	3	5	3	3	5	3	5	3	3	4	3	3	4	3	3	3	4	3	3	3	3	3	3	3	3	4	5	4	5	3	4	4	5	4	5	3	5	4	5	3	4	4	5
5	5	3	5	5	3	5	3	5	5	4	5	5	3	5	5	5	4	5	5	5	5	5	5	5	4	3	5	4	4	4	3	3	5	4	4	4	5	4	4	4	3	3	5
2	4	4	4	4	4	4	4	4	4	2	2	2	2	2	2	4	2	2	2	2	2	2	2	4	3	2	4	2	4	3	2	2	4	2	4	3	4	2	4	3	2	2	4
2	2	3	2	2	3	2	3	2	2	5	4	4	2	4	4	2	5	4	4	4	4	4	4	2	3	2	3	3	3	3	2	2	3	3	3	3	3	3	3	3	2	2	3
3	2	2	2	2	2	2	2	2	2	5	4	5	4	5	4	3	5	4	5	4	5	4	5	3	4	4	4	4	3	4	4	4	4	4	3	4	4	4	3	4	4	4	4
5	3	5	3	3	5	3	5	3	3	3	3	3	4	3	3	5	3	3	3	3	3	3	3	5	4	4	5	3	5	4	4	4	5	3	5	4	5	3	5	4	4	4	5
3	3	3	3	3	3	3	3	3	3	4	2	4	1	4	2	3	4	2	4	2	4	2	4	3	3	1	2	2	3	3	1	1	2	2	3	3	2	2	3	3	1	1	2
4	5	4	5	5	4	5	4	5	5	4	5	5	5	5	5	5	4	5	5	5	5	5	5	5	4	5	4	5	4	4	5	5	4	5	4	4	4	5	4	4	5	5	4
1	2	1	2	2	1	2	1	2	2	2	1	3	3	3	1	2	2	1	3	1	3	1	3	2	3	3	2	1	3	3	3	3	2	1	3	3	2	1	3	3	3	3	2
3	4	3	4	4	3	4	3	4	4	3	2	3	3	3	2	2	3	2	3	2	3	2	3	2	3	3	3	2	4	3	3	3	3	2	4	3	3	2	4	3	3	3	3
3	3	3	3	3	3	3	3	3	3	5	5	3	4	3	5	4	5	5	3	5	3	5	3	4	5	4	5	5	5	5	4	4	5	5	5	5	5	5	5	5	4	4	5
4	5	5	5	5	5	5	5	5	5	4	5	4	4	4	5	4	4	5	4	5	4	5	4	4	3	4	5	5	3	3	4	4	5	5	3	3	5	5	3	3	4	4	5
3	2	2	2	2	2	2	2	2	2	3	2	3	3	3	2	3	3	2	3	2	3	2	3	3	1	3	2	1	3	1	3	3	2	1	3	1	2	1	3	1	3	3	2
3	4	5	4	4	5	4	5	4	4	4	3	3	3	3	3	3	4	3	3	3	3	3	3	3	2	3	3	2	4	2	3	3	3	2	4	2	3	2	4	2	3	3	3
2	1	1	1	1	1	1	1	1	1	2	1	3	2	3	1	2	2	1	3	1	3	1	3	2	2	2	2	3	1	2	2	2	2	3	1	2	2	3	1	2	2	2	2
3	4	4	4	4	4	4	4	4	4	3	3	3	3	3	3	3	3	3	3	3	3	3	3	3	4	3	4	4	3	4	3	3	4	4	3	4	4	4	3	4	3	3	4
4	4	4	4	4	4	4	4	4	4	4	3	3	1	3	3	2	4	3	3	3	3	3	3	2	3	1	1	1	2	3	1	1	1	1	2	3	1	1	2	3	1	1	1
5	3	5	3	3	5	3	5	3	3	4	3	5	3	5	3	3	4	3	5	3	5	3	5	3	3	3	5	5	4	3	3	3	5	5	4	3	5	5	4	3	3	3	5
5	5	5	5	5	5	5	5	5	5	5	4	3	3	3	4	4	5	4	3	4	3	4	3	4	3	3	4	3	5	3	3	3	4	3	5	3	4	3	5	3	3	3	4
3	2	1	2	2	1	2	1	2	2	3	3	3	5	3	3	3	3	3	3	3	3	3	3	3	3	5	5	4	4	3	5	5	5	4	4	3	5	4	4	3	5	5	5
2	3	2	3	3	2	3	2	3	3	1	1	3	2	3	1	3	1	1	3	1	3	1	3	3	3	2	3	3	3	3	2	2	3	3	3	3	3	3	3	3	2	2	3
3	4	3	4	4	3	4	3	4	4	1	1	2	4	2	1	4	1	1	2	1	2	1	2	4	3	4	3	4	3	3	4	4	3	4	3	3	3	4	3	3	4	4	3
3	3	2	3	3	2	3	2	3	3	2	3	2	1	2	3	1	2	3	2	3	2	3	2	1	1	1	1	1	2	1	1	1	1	1	2	1	1	1	2	1	1	1	1
3	3	2	3	3	2	3	2	3	3	4	3	4	1	4	3	2	4	3	4	3	4	3	4	2	1	1	2	2	1	1	1	1	2	2	1	1	2	2	1	1	1	1	2
5	4	5	4	4	5	4	5	4	4	3	3	3	4	3	3	5	3	3	3	3	3	3	3	5	5	4	4	5	4	5	4	4	4	5	4	5	4	5	4	5	4	4	4
2	4	4	4	4	4	4	4	4	4	5	3	3	2	3	3	3	5	3	3	3	3	3	3	3	1	2	1	2	2	1	2	2	1	2	2	1	1	2	2	1	2	2	1
2	2	1	2	2	1	2	1	2	2	1	1	2	1	2	1	2	1	1	2	1	2	1	2	2	3	1	2	3	1	3	1	1	2	3	1	3	2	3	1	3	1	1	2
5	5	5	5	5	5	5	5	5	5	5	5	5	5	5	5	5	5	5	5	5	5	5	5	5	4	5	5	3	5	4	5	5	5	3	5	4	5	3	5	4	5	5	5
5	4	4	4	4	4	4	4	4	4	5	5	5	4	5	5	5	5	5	5	5	5	5	5	5	4	4	4	3	4	4	4	4	4	3	4	4	4	3	4	4	4	4	4
4	5	5	5	5	5	5	5	5	5	4	5	5	3	5	5	4	4	5	5	5	5	5	5	4	4	3	4	4	3	4	3	3	4	4	3	4	4	4	3	4	3	3	4
4	4	4	4	4	4	4	4	4	4	5	5	3	3	3	5	5	5	5	3	5	3	5	3	5	3	3	5	3	3	3	3	3	5	3	3	3	5	3	3	3	3	3	5
2	1	2	1	1	2	1	2	1	1	3	3	2	3	2	3	3	3	3	2	3	2	3	2	3	2	3	3	2	3	2	3	3	3	2	3	2	3	2	3	2	3	3	3
3	5	4	5	5	4	5	4	5	5	4	4	3	5	3	4	3	4	4	3	4	3	4	3	3	5	5	4	4	4	5	5	5	4	4	4	5	4	4	4	5	5	5	4
2	1	2	1	1	2	1	2	1	1	1	1	1	1	1	1	1	1	1	1	1	1	1	1	1	2	1	2	3	1	2	1	1	2	3	1	2	2	3	1	2	1	1	2
4	4	4	4	4	4	4	4	4	4	4	4	2	3	2	4	4	4	4	2	4	2	4	2	4	5	3	5	3	4	5	3	3	5	3	4	5	5	3	4	5	3	3	5
3	5	4	5	5	4	5	4	5	5	3	5	4	3	4	5	3	3	5	4	5	4	5	4	3	4	3	4	3	3	4	3	3	4	3	3	4	4	3	3	4	3	3	4
1	2	1	2	2	1	2	1	2	2	3	2	2	3	2	2	3	3	2	2	2	2	2	2	3	1	3	1	3	1	1	3	3	1	3	1	1	1	3	1	1	3	3	1
5	4	4	4	4	4	4	4	4	4	5	4	5	4	5	4	3	5	4	5	4	5	4	5	3	4	4	4	3	4	4	4	4	4	3	4	4	4	3	4	4	4	4	4
3	2	2	2	2	2	2	2	2	2	1	1	1	2	1	1	2	1	1	1	1	1	1	1	2	3	2	2	1	2	3	2	2	2	1	2	3	2	1	2	3	2	2	2
3	3	3	3	3	3	3	3	3	3	2	3	1	3	1	3	5	2	3	1	3	1	3	1	5	5	3	5	5	4	5	3	3	5	5	4	5	5	5	4	5	3	3	5
3	2	1	2	2	1	2	1	2	2	1	2	3	2	3	2	2	1	2	3	2	3	2	3	2	4	2	3	3	4	4	2	2	3	3	4	4	3	3	4	4	2	2	3
4	3	4	3	3	4	3	4	3	3	5	5	4	5	4	5	4	5	5	4	5	4	5	4	4	5	5	4	4	3	5	5	5	4	4	3	5	4	4	3	5	5	5	4
2	3	3	3	3	3	3	3	3	3	3	2	3	5	3	2	4	3	2	3	2	3	2	3	4	3	5	5	3	3	3	5	5	5	3	3	3	5	3	3	3	5	5	5
5	4	5	4	4	5	4	5	4	4	5	4	3	5	3	4	5	5	4	3	4	3	4	3	5	5	5	5	3	3	5	5	5	5	3	3	5	5	3	3	5	5	5	5
4	3	5	3	3	5	3	5	3	3	5	5	4	3	4	5	3	5	5	4	5	4	5	4	3	4	3	4	5	4	4	3	3	4	5	4	4	4	5	4	4	3	3	4
4	3	4	3	3	4	3	4	3	3	2	2	2	2	2	2	3	2	2	2	2	2	2	2	3	4	2	3	3	3	4	2	2	3	3	3	4	3	3	3	4	2	2	3
3	3	3	3	3	3	3	3	3	3	4	3	3	3	3	3	3	4	3	3	3	3	3	3	3	1	3	1	2	1	1	3	3	1	2	1	1	1	2	1	1	3	3	1
3	3	4	3	3	4	3	4	3	3	4	4	3	3	3	4	2	4	4	3	4	3	4	3	2	2	3	2	3	2	2	3	3	2	3	2	2	2	3	2	2	3	3	2
3	2	3	2	2	3	2	3	2	2	2	3	2	3	2	3	4	2	3	2	3	2	3	2	4	4	3	4	3	3	4	3	3	4	3	3	4	4	3	3	4	3	3	4
3	3	3	3	3	3	3	3	3	3	4	3	5	5	5	3	3	4	3	5	3	5	3	5	3	3	5	5	3	5	3	5	5	5	3	5	3	5	3	5	3	5	5	5
2	3	4	3	3	4	3	4	3	3	3	3	3	2	3	3	1	3	3	3	3	3	3	3	1	2	2	2	3	2	2	2	2	2	3	2	2	2	3	2	2	2	2	2
1	3	1	3	3	1	3	1	3	3	4	3	4	2	4	3	3	4	3	4	3	4	3	4	3	3	2	1	3	2	3	2	2	1	3	2	3	1	3	2	3	2	2	1
4	4	5	4	4	5	4	5	4	4	4	4	4	3	4	4	3	4	4	4	4	4	4	4	3	4	3	5	4	3	4	3	3	5	4	3	4	5	4	3	4	3	3	5
3	4	5	4	4	5	4	5	4	4	2	1	3	2	3	1	2	2	1	3	1	3	1	3	2	2	2	3	2	2	2	2	2	3	2	2	2	3	2	2	2	2	2	3
5	4	5	4	4	5	4	5	4	4	4	5	4	4	4	5	4	4	5	4	5	4	5	4	4	4	4	4	4	5	4	4	4	4	4	5	4	4	4	5	4	4	4	4
2	4	4	4	4	4	4	4	4	4	3	2	3	2	3	2	4	3	2	3	2	3	2	3	4	3	2	4	3	3	3	2	2	4	3	3	3	4	3	3	3	2	2	4
4	3	4	3	3	4	3	4	3	3	2	2	2	3	2	2	3	2	2	2	2	2	2	2	3	2	3	1	2	2	2	3	3	1	2	2	2	1	2	2	2	3	3	1
4	5	4	5	5	4	5	4	5	5	5	3	5	5	5	3	4	5	3	5	3	5	3	5	4	4	5	5	4	3	4	5	5	5	4	3	4	5	4	3	4	5	5	5
3	3	2	3	3	2	3	2	3	3	5	4	3	2	3	4	2	5	4	3	4	3	4	3	2	2	2	1	1	1	2	2	2	1	1	1	2	1	1	1	2	2	2	1
2	2	3	2	2	3	2	3	2	2	5	3	4	4	4	3	4	5	3	4	3	4	3	4	4	4	4	3	4	3	4	4	4	3	4	3	4	3	4	3	4	4	4	3
3	4	4	4	4	4	4	4	4	4	3	5	5	4	5	5	4	3	5	5	5	5	5	5	4	3	4	5	4	3	3	4	4	5	4	3	3	5	4	3	3	4	4	5
3	4	4	4	4	4	4	4	4	4	3	3	3	4	3	3	3	3	3	3	3	3	3	3	3	4	4	5	5	3	4	4	4	5	5	3	4	5	5	3	4	4	4	5
3	4	5	4	4	5	4	5	4	4	3	5	5	3	5	5	5	3	5	5	5	5	5	5	5	4	3	4	5	5	4	3	3	4	5	5	4	4	5	5	4	3	3	4
4	5	5	5	5	5	5	5	5	5	5	5	5	5	5	5	3	5	5	5	5	5	5	5	3	3	5	5	4	5	3	5	5	5	4	5	3	5	4	5	3	5	5	5
4	3	4	3	3	4	3	4	3	3	4	3	2	3	2	3	3	4	3	2	3	2	3	2	3	4	3	4	3	4	4	3	3	4	3	4	4	4	3	4	4	3	3	4
3	2	1	2	2	1	2	1	2	2	3	4	3	2	3	4	2	3	4	3	4	3	4	3	2	1	2	1	2	2	1	2	2	1	2	2	1	1	2	2	1	2	2	1
1	1	2	1	1	2	1	2	1	1	5	3	4	1	4	3	2	5	3	4	3	4	3	4	2	1	1	1	2	1	1	1	1	1	2	1	1	1	2	1	1	1	1	1
3	3	5	3	3	5	3	5	3	3	2	3	2	2	2	3	3	2	3	2	3	2	3	2	3	3	2	3	2	3	3	2	2	3	2	3	3	3	2	3	3	2	2	3
5	3	4	3	3	4	3	4	3	3	4	5	5	3	5	5	5	4	5	5	5	5	5	5	5	4	3	5	5	3	4	3	3	5	5	3	4	5	5	3	4	3	3	5
3	2	1	2	2	1	2	1	2	2	3	3	3	3	3	3	3	3	3	3	3	3	3	3	3	3	3	5	4	3	3	3	3	5	4	3	3	5	4	3	3	3	3	5
3	3	3	3	3	3	3	3	3	3	4	2	3	4	3	2	4	4	2	3	2	3	2	3	4	5	4	5	3	3	5	4	4	5	3	3	5	5	3	3	5	4	4	5
5	4	5	4	4	5	4	5	4	4	4	4	3	3	3	4	5	4	4	3	4	3	4	3	5	3	3	5	5	3	3	3	3	5	5	3	3	5	5	3	3	3	3	5
4	2	4	2	2	4	2	4	2	2	3	4	4	4	4	4	3	3	4	4	4	4	4	4	3	5	4	5	4	4	5	4	4	5	4	4	5	5	4	4	5	4	4	5
4	4	4	4	4	4	4	4	4	4	5	4	3	3	3	4	5	5	4	3	4	3	4	3	5	3	3	5	3	4	3	3	3	5	3	4	3	5	3	4	3	3	3	5
4	2	4	2	2	4	2	4	2	2	2	1	1	3	1	1	3	2	1	1	1	1	1	1	3	1	3	2	2	3	1	3	3	2	2	3	1	2	2	3	1	3	3	2
3	4	4	4	4	4	4	4	4	4	5	4	3	3	3	4	2	5	4	3	4	3	4	3	2	2	3	1	1	1	2	3	3	1	1	1	2	1	1	1	2	3	3	1
3	4	5	4	4	5	4	5	4	4	4	4	5	4	5	4	4	4	4	5	4	5	4	5	4	5	4	4	3	5	5	4	4	4	3	5	5	4	3	5	5	4	4	4
3	1	2	1	1	2	1	2	1	1	4	4	4	1	4	4	2	4	4	4	4	4	4	4	2	2	1	1	2	2	2	1	1	1	2	2	2	1	2	2	2	1	1	1
2	3	4	3	3	4	3	4	3	3	5	4	4	3	4	4	1	5	4	4	4	4	4	4	1	3	3	1	2	2	3	3	3	1	2	2	3	1	2	2	3	3	3	1
4	3	5	3	3	5	3	5	3	3	1	1	3	1	3	1	2	1	1	3	1	3	1	3	2	2	1	1	3	2	2	1	1	1	3	2	2	1	3	2	2	1	1	1
4	5	4	5	5	4	5	4	5	5	3	5	3	3	3	5	5	3	5	3	5	3	5	3	5	4	3	3	4	4	4	3	3	3	4	4	4	3	4	4	4	3	3	3
4	5	4	5	5	4	5	4	5	5	5	4	4	5	4	4	5	5	4	4	4	4	4	4	5	3	5	5	3	4	3	5	5	5	3	4	3	5	3	4	3	5	5	5
4	4	4	4	4	4	4	4	4	4	5	3	3	2	3	3	4	5	3	3	3	3	3	3	4	2	2	4	2	3	2	2	2	4	2	3	2	4	2	3	2	2	2	4
4	3	5	3	3	5	3	5	3	3	4	4	4	5	4	4	3	4	4	4	4	4	4	4	3	3	5	5	3	5	3	5	5	5	3	5	3	5	3	5	3	5	5	5
3	3	5	3	3	5	3	5	3	3	4	3	4	5	4	3	3	4	3	4	3	4	3	4	3	5	5	5	3	5	5	5	5	5	3	5	5	5	3	5	5	5	5	5
5	3	4	3	3	4	3	4	3	3	3	5	5	5	5	5	4	3	5	5	5	5	5	5	4	4	5	4	5	5	4	5	5	4	5	5	4	4	5	5	4	5	5	4
3	3	3	3	3	3	3	3	3	3	3	4	5	3	5	4	4	3	4	5	4	5	4	5	4	5	3	4	4	4	5	3	3	4	4	4	5	4	4	4	5	3	3	4
2	3	2	3	3	2	3	2	3	3	2	2	3	2	3	2	2	2	2	3	2	3	2	3	2	4	2	3	4	2	4	2	2	3	4	2	4	3	4	2	4	2	2	3
2	2	2	2	2	2	2	2	2	2	5	4	4	4	4	4	3	5	4	4	4	4	4	4	3	3	4	5	4	4	3	4	4	5	4	4	3	5	4	4	3	4	4	5
5	3	3	3	3	3	3	3	3	3	4	3	4	3	4	3	3	4	3	4	3	4	3	4	3	3	3	4	5	4	3	3	3	4	5	4	3	4	5	4	3	3	3	4
3	2	2	2	2	2	2	2	2	2	5	4	5	4	5	4	3	5	4	5	4	5	4	5	3	4	4	4	4	3	4	4	4	4	4	3	4	4	4	3	4	4	4	4
5	3	5	3	3	5	3	5	3	3	3	3	3	4	3	3	5	3	3	3	3	3	3	3	5	4	4	5	3	5	4	4	4	5	3	5	4	5	3	5	4	4	4	5
3	3	3	3	3	3	3	3	3	3	4	2	4	1	4	2	3	4	2	4	2	4	2	4	3	3	1	2	2	3	3	1	1	2	2	3	3	2	2	3	3	1	1	2
4	5	4	5	5	4	5	4	5	5	4	5	5	5	5	5	5	4	5	5	5	5	5	5	5	4	5	4	5	4	4	5	5	4	5	4	4	4	5	4	4	5	5	4
1	2	1	2	2	1	2	1	2	2	2	1	3	3	3	1	2	2	1	3	1	3	1	3	2	3	3	2	1	3	3	3	3	2	1	3	3	2	1	3	3	3	3	2
3	4	3	4	4	3	4	3	4	4	3	2	3	3	3	2	2	3	2	3	2	3	2	3	2	3	3	3	2	4	3	3	3	3	2	4	3	3	2	4	3	3	3	3
3	3	3	3	3	3	3	3	3	3	5	5	3	4	3	5	4	5	5	3	5	3	5	3	4	5	4	5	5	5	5	4	4	5	5	5	5	5	5	5	5	4	4	5
4	5	5	5	5	5	5	5	5	5	4	5	4	4	4	5	4	4	5	4	5	4	5	4	4	3	4	5	5	3	3	4	4	5	5	3	3	5	5	3	3	4	4	5
3	2	2	2	2	2	2	2	2	2	3	2	3	3	3	2	3	3	2	3	2	3	2	3	3	1	3	2	1	3	1	3	3	2	1	3	1	2	1	3	1	3	3	2
3	4	5	4	4	5	4	5	4	4	4	3	3	3	3	3	3	4	3	3	3	3	3	3	3	2	3	3	2	4	2	3	3	3	2	4	2	3	2	4	2	3	3	3
2	1	1	1	1	1	1	1	1	1	2	1	3	2	3	1	2	2	1	3	1	3	1	3	2	2	2	2	3	1	2	2	2	2	3	1	2	2	3	1	2	2	2	2
3	4	4	4	4	4	4	4	4	4	3	3	3	3	3	3	3	3	3	3	3	3	3	3	3	4	3	4	4	3	4	3	3	4	4	3	4	4	4	3	4	3	3	4
4	4	4	4	4	4	4	4	4	4	4	3	3	1	3	3	2	4	3	3	3	3	3	3	2	3	1	1	1	2	3	1	1	1	1	2	3	1	1	2	3	1	1	1
5	3	5	3	3	5	3	5	3	3	4	3	5	3	5	3	3	4	3	5	3	5	3	5	3	3	3	5	5	4	3	3	3	5	5	4	3	5	5	4	3	3	3	5
5	5	5	5	5	5	5	5	5	5	5	4	3	3	3	4	4	5	4	3	4	3	4	3	4	3	3	4	3	5	3	3	3	4	3	5	3	4	3	5	3	3	3	4
3	2	1	2	2	1	2	1	2	2	3	3	3	5	3	3	3	3	3	3	3	3	3	3	3	3	5	5	4	4	3	5	5	5	4	4	3	5	4	4	3	5	5	5
2	3	2	3	3	2	3	2	3	3	1	1	3	2	3	1	3	1	1	3	1	3	1	3	3	3	2	3	3	3	3	2	2	3	3	3	3	3	3	3	3	2	2	3
3	4	3	4	4	3	4	3	4	4	1	1	2	4	2	1	4	1	1	2	1	2	1	2	4	3	4	3	4	3	3	4	4	3	4	3	3	3	4	3	3	4	4	3
3	3	2	3	3	2	3	2	3	3	2	3	2	1	2	3	1	2	3	2	3	2	3	2	1	1	1	1	1	2	1	1	1	1	1	2	1	1	1	2	1	1	1	1
3	3	2	3	3	2	3	2	3	3	4	3	4	1	4	3	2	4	3	4	3	4	3	4	2	1	1	2	2	1	1	1	1	2	2	1	1	2	2	1	1	1	1	2
5	4	5	4	4	5	4	5	4	4	3	3	3	4	3	3	5	3	3	3	3	3	3	3	5	5	4	4	5	4	5	4	4	4	5	4	5	4	5	4	5	4	4	4
2	4	4	4	4	4	4	4	4	4	5	3	3	2	3	3	3	5	3	3	3	3	3	3	3	1	2	1	2	2	1	2	2	1	2	2	1	1	2	2	1	2	2	1
2	2	1	2	2	1	2	1	2	2	1	1	2	1	2	1	2	1	1	2	1	2	1	2	2	3	1	2	3	1	3	1	1	2	3	1	3	2	3	1	3	1	1	2
5	5	5	5	5	5	5	5	5	5	5	5	5	5	5	5	5	5	5	5	5	5	5	5	5	4	5	5	3	5	4	5	5	5	3	5	4	5	3	5	4	5	5	5
5	4	4	4	4	4	4	4	4	4	5	5	5	4	5	5	5	5	5	5	5	5	5	5	5	4	4	4	3	4	4	4	4	4	3	4	4	4	3	4	4	4	4	4
4	5	5	5	5	5	5	5	5	5	4	5	5	3	5	5	4	4	5	5	5	5	5	5	4	4	3	4	4	3	4	3	3	4	4	3	4	4	4	3	4	3	3	4
4	4	4	4	4	4	4	4	4	4	5	5	3	3	3	5	5	5	5	3	5	3	5	3	5	3	3	5	3	3	3	3	3	5	3	3	3	5	3	3	3	3	3	5
2	1	2	1	1	2	1	2	1	1	3	3	2	3	2	3	3	3	3	2	3	2	3	2	3	2	3	3	2	3	2	3	3	3	2	3	2	3	2	3	2	3	3	3
3	5	4	5	5	4	5	4	5	5	4	4	3	5	3	4	3	4	4	3	4	3	4	3	3	5	5	4	4	4	5	5	5	4	4	4	5	4	4	4	5	5	5	4
2	1	2	1	1	2	1	2	1	1	1	1	1	1	1	1	1	1	1	1	1	1	1	1	1	2	1	2	3	1	2	1	1	2	3	1	2	2	3	1	2	1	1	2
4	4	4	4	4	4	4	4	4	4	4	4	2	3	2	4	4	4	4	2	4	2	4	2	4	5	3	5	3	4	5	3	3	5	3	4	5	5	3	4	5	3	3	5
3	5	4	5	5	4	5	4	5	5	3	5	4	3	4	5	3	3	5	4	5	4	5	4	3	4	3	4	3	3	4	3	3	4	3	3	4	4	3	3	4	3	3	4
1	2	1	2	2	1	2	1	2	2	3	2	2	3	2	2	3	3	2	2	2	2	2	2	3	1	3	1	3	1	1	3	3	1	3	1	1	1	3	1	1	3	3	1
5	4	4	4	4	4	4	4	4	4	5	4	5	4	5	4	3	5	4	5	4	5	4	5	3	4	4	4	3	4	4	4	4	4	3	4	4	4	3	4	4	4	4	4
3	2	2	2	2	2	2	2	2	2	1	1	1	2	1	1	2	1	1	1	1	1	1	1	2	3	2	2	1	2	3	2	2	2	1	2	3	2	1	2	3	2	2	2
3	3	3	3	3	3	3	3	3	3	2	3	1	3	1	3	5	2	3	1	3	1	3	1	5	5	3	5	5	4	5	3	3	5	5	4	5	5	5	4	5	3	3	5
3	2	1	2	2	1	2	1	2	2	1	2	3	2	3	2	2	1	2	3	2	3	2	3	2	4	2	3	3	4	4	2	2	3	3	4	4	3	3	4	4	2	2	3
4	3	4	3	3	4	3	4	3	3	5	5	4	5	4	5	4	5	5	4	5	4	5	4	4	5	5	4	4	3	5	5	5	4	4	3	5	4	4	3	5	5	5	4
2	3	3	3	3	3	3	3	3	3	3	2	3	5	3	2	4	3	2	3	2	3	2	3	4	3	5	5	3	3	3	5	5	5	3	3	3	5	3	3	3	5	5	5
5	4	5	4	4	5	4	5	4	4	5	4	3	5	3	4	5	5	4	3	4	3	4	3	5	5	5	5	3	3	5	5	5	5	3	3	5	5	3	3	5	5	5	5
4	3	5	3	3	5	3	5	3	3	5	5	4	3	4	5	3	5	5	4	5	4	5	4	3	4	3	4	5	4	4	3	3	4	5	4	4	4	5	4	4	3	3	4
4	3	4	3	3	4	3	4	3	3	2	2	2	2	2	2	3	2	2	2	2	2	2	2	3	4	2	3	3	3	4	2	2	3	3	3	4	3	3	3	4	2	2	3
3	3	3	3	3	3	3	3	3	3	4	3	3	3	3	3	3	4	3	3	3	3	3	3	3	1	3	1	2	1	1	3	3	1	2	1	1	1	2	1	1	3	3	1
3	3	4	3	3	4	3	4	3	3	4	4	3	3	3	4	2	4	4	3	4	3	4	3	2	2	3	2	3	2	2	3	3	2	3	2	2	2	3	2	2	3	3	2
3	2	3	2	2	3	2	3	2	2	2	3	2	3	2	3	4	2	3	2	3	2	3	2	4	4	3	4	3	3	4	3	3	4	3	3	4	4	3	3	4	3	3	4
3	3	3	3	3	3	3	3	3	3	4	3	5	5	5	3	3	4	3	5	3	5	3	5	3	3	5	5	3	5	3	5	5	5	3	5	3	5	3	5	3	5	5	5
2	3	4	3	3	4	3	4	3	3	3	3	3	2	3	3	1	3	3	3	3	3	3	3	1	2	2	2	3	2	2	2	2	2	3	2	2	2	3	2	2	2	2	2
1	3	1	3	3	1	3	1	3	3	4	3	4	2	4	3	3	4	3	4	3	4	3	4	3	3	2	1	3	2	3	2	2	1	3	2	3	1	3	2	3	2	2	1
4	4	5	4	4	5	4	5	4	4	4	4	4	3	4	4	3	4	4	4	4	4	4	4	3	4	3	5	4	3	4	3	3	5	4	3	4	5	4	3	4	3	3	5
3	4	5	4	4	5	4	5	4	4	2	1	3	2	3	1	2	2	1	3	1	3	1	3	2	2	2	3	2	2	2	2	2	3	2	2	2	3	2	2	2	2	2	3
5	4	5	4	4	5	4	5	4	4	4	5	4	4	4	5	4	4	5	4	5	4	5	4	4	4	4	4	4	5	4	4	4	4	4	5	4	4	4	5	4	4	4	4
2	4	4	4	4	4	4	4	4	4	3	2	3	2	3	2	4	3	2	3	2	3	2	3	4	3	2	4	3	3	3	2	2	4	3	3	3	4	3	3	3	2	2	4
4	3	4	3	3	4	3	4	3	3	2	2	2	3	2	2	3	2	2	2	2	2	2	2	3	2	3	1	2	2	2	3	3	1	2	2	2	1	2	2	2	3	3	1
4	5	4	5	5	4	5	4	5	5	5	3	5	5	5	3	4	5	3	5	3	5	3	5	4	4	5	5	4	3	4	5	5	5	4	3	4	5	4	3	4	5	5	5
3	3	2	3	3	2	3	2	3	3	5	4	3	2	3	4	2	5	4	3	4	3	4	3	2	2	2	1	1	1	2	2	2	1	1	1	2	1	1	1	2	2	2	1
2	2	3	2	2	3	2	3	2	2	5	3	4	4	4	3	4	5	3	4	3	4	3	4	4	4	4	3	4	3	4	4	4	3	4	3	4	3	4	3	4	4	4	3
3	4	4	4	4	4	4	4	4	4	3	5	5	4	5	5	4	3	5	5	5	5	5	5	4	3	4	5	4	3	3	4	4	5	4	3	3	5	4	3	3	4	4	5
3	4	4	4	4	4	4	4	4	4	3	3	3	4	3	3	3	3	3	3	3	3	3	3	3	4	4	5	5	3	4	4	4	5	5	3	4	5	5	3	4	4	4	5
3	4	5	4	4	5	4	5	4	4	3	5	5	3	5	5	5	3	5	5	5	5	5	5	5	4	3	4	5	5	4	3	3	4	5	5	4	4	5	5	4	3	3	4
4	5	5	5	5	5	5	5	5	5	5	5	5	5	5	5	3	5	5	5	5	5	5	5	3	3	5	5	4	5	3	5	5	5	4	5	3	5	4	5	3	5	5	5
4	3	4	3	3	4	3	4	3	3	4	3	2	3	2	3	3	4	3	2	3	2	3	2	3	4	3	4	3	4	4	3	3	4	3	4	4	4	3	4	4	3	3	4
3	2	1	2	2	1	2	1	2	2	3	4	3	2	3	4	2	3	4	3	4	3	4	3	2	1	2	1	2	2	1	2	2	1	2	2	1	1	2	2	1	2	2	1
1	1	2	1	1	2	1	2	1	1	5	3	4	1	4	3	2	5	3	4	3	4	3	4	2	1	1	1	2	1	1	1	1	1	2	1	1	1	2	1	1	1	1	1
3	3	5	3	3	5	3	5	3	3	2	3	2	2	2	3	3	2	3	2	3	2	3	2	3	3	2	3	2	3	3	2	2	3	2	3	3	3	2	3	3	2	2	3
5	3	4	3	3	4	3	4	3	3	4	5	5	3	5	5	5	4	5	5	5	5	5	5	5	4	3	5	5	3	4	3	3	5	5	3	4	5	5	3	4	3	3	5
4	3	4	3	3	4	3	4	3	3	1	2	3	3	3	2	2	1	2	3	2	3	2	3	2	4	3	3	2	3	4	3	3	3	2	3	4	3	2	3	4	3	3	3
3	2	2	2	2	2	2	2	2	2	1	2	1	1	1	2	1	1	2	1	2	1	2	1	1	1	1	1	1	1	1	1	1	1	1	1	1	1	1	1	1	1	1	1
3	1	1	1	1	1	1	1	1	1	5	5	4	3	4	5	3	5	5	4	5	4	5	4	3	5	3	5	5	3	5	3	3	5	5	3	5	5	5	3	5	3	3	5
3	4	5	4	4	5	4	5	4	4	3	5	5	4	5	5	4	3	5	5	5	5	5	5	4	4	4	4	4	5	4	4	4	4	4	5	4	4	4	5	4	4	4	4
4	4	4	4	4	4	4	4	4	4	4	5	3	2	3	5	2	4	5	3	5	3	5	3	2	2	2	3	4	2	2	2	2	3	4	2	2	3	4	2	2	2	2	3
3	2	2	2	2	2	2	2	2	2	1	2	2	3	2	2	2	1	2	2	2	2	2	2	2	3	3	2	2	2	3	3	3	2	2	2	3	2	2	2	3	3	3	2
3	1	2	1	1	2	1	2	1	1	4	3	4	2	4	3	4	4	3	4	3	4	3	4	4	3	2	4	2	4	3	2	2	4	2	4	3	4	2	4	3	2	2	4
3	2	2	2	2	2	2	2	2	2	2	2	3	4	3	2	3	2	2	3	2	3	2	3	3	3	4	4	3	2	3	4	4	4	3	2	3	4	3	2	3	4	4	4
4	3	4	3	3	4	3	4	3	3	5	3	4	3	4	3	5	5	3	4	3	4	3	4	5	5	3	4	4	5	5	3	3	4	4	5	5	4	4	5	5	3	3	4
3	2	1	2	2	1	2	1	2	2	5	4	3	4	3	4	5	5	4	3	4	3	4	3	5	3	4	5	3	5	3	4	4	5	3	5	3	5	3	5	3	4	4	5
5	3	5	3	3	5	3	5	3	3	5	3	5	4	5	3	5	5	3	5	3	5	3	5	5	5	4	4	5	4	5	4	4	4	5	4	5	4	5	4	5	4	4	4
4	3	4	3	3	4	3	4	3	3	3	4	4	5	4	4	3	3	4	4	4	4	4	4	3	3	5	5	4	5	3	5	5	5	4	5	3	5	4	5	3	5	5	5
4	3	5	3	3	5	3	5	3	3	4	4	4	2	4	4	2	4	4	4	4	4	4	4	2	2	2	2	3	3	2	2	2	2	3	3	2	2	3	3	2	2	2	2
2	2	3	2	2	3	2	3	2	2	1	2	3	4	3	2	4	1	2	3	2	3	2	3	4	4	4	5	4	4	4	4	4	5	4	4	4	5	4	4	4	4	4	5
2	4	3	4	4	3	4	3	4	4	2	1	3	3	3	1	3	2	1	3	1	3	1	3	3	2	3	2	1	1	2	3	3	2	1	1	2	2	1	1	2	3	3	2
3	3	2	3	3	2	3	2	3	3	5	3	5	4	5	3	4	5	3	5	3	5	3	5	4	4	4	5	5	3	4	4	4	5	5	3	4	5	5	3	4	4	4	5
2	2	2	2	2	2	2	2	2	2	5	3	3	4	3	3	3	5	3	3	3	3	3	3	3	4	4	4	4	4	4	4	4	4	4	4	4	4	4	4	4	4	4	4
4	3	3	3	3	3	3	3	3	3	5	5	5	5	5	5	4	5	5	5	5	5	5	5	4	4	5	3	5	5	4	5	5	3	5	5	4	3	5	5	4	5	5	3
3	5	3	5	5	3	5	3	5	5	5	3	5	5	5	3	3	5	3	5	3	5	3	5	3	5	5	3	4	5	5	5	5	3	4	5	5	3	4	5	5	5	5	3
3	4	4	4	4	4	4	4	4	4	5	4	5	5	5	4	5	5	4	5	4	5	4	5	5	5	5	3	3	5	5	5	5	3	3	5	5	3	3	5	5	5	5	3
3	5	3	5	5	3	5	3	5	5	5	4	3	3	3	4	5	5	4	3	4	3	4	3	5	5	3	5	3	3	5	3	3	5	3	3	5	5	3	3	5	3	3	5
3	4	3	4	4	3	4	3	4	4	1	2	1	3	1	2	1	1	2	1	2	1	2	1	1	3	3	1	2	1	3	3	3	1	2	1	3	1	2	1	3	3	3	1
2	3	2	3	3	2	3	2	3	3	5	5	3	5	3	5	4	5	5	3	5	3	5	3	4	5	5	5	5	4	5	5	5	5	5	4	5	5	5	4	5	5	5	5
4	4	5	4	4	5	4	5	4	4	4	5	4	3	4	5	4	4	5	4	5	4	5	4	4	3	3	4	5	3	3	3	3	4	5	3	3	4	5	3	3	3	3	4
3	4	5	4	4	5	4	5	4	4	5	3	3	2	3	3	3	5	3	3	3	3	3	3	3	2	2	3	3	4	2	2	2	3	3	4	2	3	3	4	2	2	2	3
1	3	2	3	3	2	3	2	3	3	5	3	5	1	5	3	2	5	3	5	3	5	3	5	2	2	1	1	1	2	2	1	1	1	1	2	2	1	1	2	2	1	1	1
4	5	4	5	5	4	5	4	5	5	3	5	3	3	3	5	4	3	5	3	5	3	5	3	4	3	3	5	3	5	3	3	3	5	3	5	3	5	3	5	3	3	3	5
3	4	4	4	4	4	4	4	4	4	3	2	2	2	2	2	3	3	2	2	2	2	2	2	3	3	2	2	1	3	3	2	2	2	1	3	3	2	1	3	3	2	2	2
2	2	1	2	2	1	2	1	2	2	4	3	3	3	3	3	3	4	3	3	3	3	3	3	3	2	3	2	2	1	2	3	3	2	2	1	2	2	2	1	2	3	3	2
3	2	4	2	2	4	2	4	2	2	5	3	4	3	4	3	2	5	3	4	3	4	3	4	2	2	3	4	3	4	2	3	3	4	3	4	2	4	3	4	2	3	3	4
3	5	5	5	5	5	5	5	5	5	5	5	4	5	4	5	3	5	5	4	5	4	5	4	3	3	5	3	3	5	3	5	5	3	3	5	3	3	3	5	3	5	5	3
3	3	1	3	3	1	3	1	3	3	4	2	2	3	2	2	1	4	2	2	2	2	2	2	1	2	3	2	3	3	2	3	3	2	3	3	2	2	3	3	2	3	3	2
3	5	4	5	5	4	5	4	5	5	5	3	5	4	5	3	3	5	3	5	3	5	3	5	3	3	4	5	4	3	3	4	4	5	4	3	3	5	4	3	3	4	4	5
5	3	5	3	3	5	3	5	3	3	4	5	3	5	3	5	3	4	5	3	5	3	5	3	3	4	5	5	5	4	4	5	5	5	5	4	4	5	5	4	4	5	5	5
2	3	1	3	3	1	3	1	3	3	1	2	1	3	1	2	2	1	2	1	2	1	2	1	2	1	3	2	1	2	1	3	3	2	1	2	1	2	1	2	1	3	3	2
2	3	3	3	3	3	3	3	3	3	4	4	4	4	4	4	3	4	4	4	4	4	4	4	3	4	4	4	2	4	4	4	4	4	2	4	4	4	2	4	4	4	4	4
3	4	4	4	4	4	4	4	4	4	5	5	3	4	3	5	3	5	5	3	5	3	5	3	3	3	4	5	5	5	3	4	4	5	5	5	3	5	5	5	3	4	4	5
3	3	4	3	3	4	3	4	3	3	2	3	3	5	3	3	4	2	3	3	3	3	3	3	4	3	5	5	3	3	3	5	5	5	3	3	3	5	3	3	3	5	5	5
3	4	5	4	4	5	4	5	4	4	5	3	3	5	3	3	5	5	3	3	3	3	3	3	5	4	5	3	4	5	4	5	5	3	4	5	4	3	4	5	4	5	5	3
4	4	4	4	4	4	4	4	4	4	4	3	3	2	3	3	2	4	3	3	3	3	3	3	2	2	2	1	1	2	2	2	2	1	1	2	2	1	1	2	2	2	2	1
4	5	5	5	5	5	5	5	5	5	4	5	5	3	5	5	3	4	5	5	5	5	5	5	3	5	3	5	5	5	5	3	3	5	5	5	5	5	5	5	5	3	3	5
3	2	1	2	2	1	2	1	2	2	1	2	1	3	1	2	4	1	2	1	2	1	2	1	4	4	3	5	3	4	4	3	3	5	3	4	4	5	3	4	4	3	3	5
5	5	4	5	5	4	5	4	5	5	5	4	5	5	5	4	3	5	4	5	4	5	4	5	3	3	5	5	5	4	3	5	5	5	5	4	3	5	5	4	3	5	5	5
3	3	3	3	3	3	3	3	3	3	4	2	3	3	3	2	3	4	2	3	2	3	2	3	3	3	3	3	2	3	3	3	3	3	2	3	3	3	2	3	3	3	3	3
3	4	4	4	4	4	4	4	4	4	3	3	2	4	2	3	3	3	3	2	3	2	3	2	3	2	4	4	3	3	2	4	4	4	3	3	2	4	3	3	2	4	4	4
5	4	5	4	4	5	4	5	4	4	4	5	5	5	5	5	3	4	5	5	5	5	5	5	3	3	5	5	3	5	3	5	5	5	3	5	3	5	3	5	3	5	5	5
3	4	4	4	4	4	4	4	4	4	5	3	4	4	4	3	2	5	3	4	3	4	3	4	2	2	4	3	2	4	2	4	4	3	2	4	2	3	2	4	2	4	4	3
3	5	5	5	5	5	5	5	5	5	4	5	4	5	4	5	5	4	5	4	5	4	5	4	5	5	5	3	4	5	5	5	5	3	4	5	5	3	4	5	5	5	5	3
3	4	5	4	4	5	4	5	4	4	5	4	4	3	4	4	3	5	4	4	4	4	4	4	3	3	3	4	3	3	3	3	3	4	3	3	3	4	3	3	3	3	3	4
3	4	5	4	4	5	4	5	4	4	5	4	5	3	5	4	4	5	4	5	4	5	4	5	4	5	3	4	4	3	5	3	3	4	4	3	5	4	4	3	5	3	3	4
4	3	4	3	3	4	3	4	3	3	3	4	2	4	2	4	4	3	4	2	4	2	4	2	4	3	4	4	3	4	3	4	4	4	3	4	3	4	3	4	3	4	4	4
3	4	4	4	4	4	4	4	4	4	4	3	4	3	4	3	5	4	3	4	3	4	3	4	5	5	3	5	5	3	5	3	3	5	5	3	5	5	5	3	5	3	3	5
3	3	5	3	3	5	3	5	3	3	4	4	3	3	3	4	3	4	4	3	4	3	4	3	3	3	3	3	2	3	3	3	3	3	2	3	3	3	2	3	3	3	3	3
4	4	4	4	4	4	4	4	4	4	4	5	5	4	5	5	4	4	5	5	5	5	5	5	4	3	4	3	3	3	3	4	4	3	3	3	3	3	3	3	3	4	4	3
5	5	4	5	5	4	5	4	5	5	5	5	3	4	3	5	5	5	5	3	5	3	5	3	5	3	4	5	5	3	3	4	4	5	5	3	3	5	5	3	3	4	4	5
1	3	1	3	3	1	3	1	3	3	3	1	1	2	1	1	2	3	1	1	1	1	1	1	2	1	2	1	1	2	1	2	2	1	1	2	1	1	1	2	1	2	2	1
1	3	1	3	3	1	3	1	3	3	3	3	2	2	2	3	1	3	3	2	3	2	3	2	1	1	2	1	2	1	1	2	2	1	2	1	1	1	2	1	1	2	2	1
4	2	3	2	2	3	2	3	2	2	2	3	2	1	2	3	3	2	3	2	3	2	3	2	3	3	1	2	1	3	3	1	1	2	1	3	3	2	1	3	3	1	1	2
4	3	4	3	3	4	3	4	3	3	4	4	2	2	2	4	4	4	4	2	4	2	4	2	4	3	2	3	4	3	3	2	2	3	4	3	3	3	4	3	3	2	2	3
3	4	3	4	4	3	4	3	4	4	2	3	1	1	1	3	2	2	3	1	3	1	3	1	2	3	1	1	2	1	3	1	1	1	2	1	3	1	2	1	3	1	1	1
4	2	3	2	2	3	2	3	2	2	1	1	3	4	3	1	2	1	1	3	1	3	1	3	2	2	4	3	3	4	2	4	4	3	3	4	2	3	3	4	2	4	4	3
3	4	5	4	4	5	4	5	4	4	4	3	4	3	4	3	4	4	3	4	3	4	3	4	4	5	3	4	5	3	5	3	3	4	5	3	5	4	5	3	5	3	3	4
3	4	5	4	4	5	4	5	4	4	4	3	5	5	5	3	3	4	3	5	3	5	3	5	3	4	5	4	4	4	4	5	5	4	4	4	4	4	4	4	4	5	5	4
1	3	2	3	3	2	3	2	3	3	1	1	2	1	2	1	2	1	1	2	1	2	1	2	2	1	1	1	2	1	1	1	1	1	2	1	1	1	2	1	1	1	1	1
2	2	3	2	2	3	2	3	2	2	3	3	3	3	3	3	5	3	3	3	3	3	3	3	5	5	3	5	3	4	5	3	3	5	3	4	5	5	3	4	5	3	3	5
3	3	2	3	3	2	3	2	3	3	5	5	4	3	4	5	3	5	5	4	5	4	5	4	3	3	3	4	5	4	3	3	3	4	5	4	3	4	5	4	3	3	3	4
3	3	2	3	3	2	3	2	3	3	3	3	4	2	4	3	2	3	3	4	3	4	3	4	2	1	2	1	2	2	1	2	2	1	2	2	1	1	2	2	1	2	2	1
4	2	3	2	2	3	2	3	2	2	3	3	4	4	4	3	3	3	3	4	3	4	3	4	3	4	4	5	5	4	4	4	4	5	5	4	4	5	5	4	4	4	4	5
3	5	5	5	5	5	5	5	5	5	5	3	5	5	5	3	5	5	3	5	3	5	3	5	5	4	5	3	3	3	4	5	5	3	3	3	4	3	3	3	4	5	5	3
5	4	4	4	4	4	4	4	4	4	4	3	3	3	3	3	4	4	3	3	3	3	3	3	4	5	3	4	5	4	5	3	3	4	5	4	5	4	5	4	5	3	3	4
4	2	4	2	2	4	2	4	2	2	1	3	2	3	2	3	3	1	3	2	3	2	3	2	3	3	3	3	4	3	3	3	3	3	4	3	3	3	4	3	3	3	3	3
2	2	3	2	2	3	2	3	2	2	5	5	5	5	5	5	4	5	5	5	5	5	5	5	4	4	5	5	3	3	4	5	5	5	3	3	4	5	3	3	4	5	5	5
3	4	4	4	4	4	4	4	4	4	4	4	4	3	4	4	4	4	4	4	4	4	4	4	4	3	3	4	5	3	3	3	3	4	5	3	3	4	5	3	3	3	3	4
2	1	1	1	1	1	1	1	1	1	2	3	3	1	3	3	3	2	3	3	3	3	3	3	3	1	1	1	1	3	1	1	1	1	1	3	1	1	1	3	1	1	1	1
3	3	5	3	3	5	3	5	3	3	5	4	5	4	5	4	4	5	4	5	4	5	4	5	4	5	4	5	5	5	5	4	4	5	5	5	5	5	5	5	5	4	4	5
2	2	1	2	2	1	2	1	2	2	5	3	3	2	3	3	3	5	3	3	3	3	3	3	3	1	2	1	2	1	1	2	2	1	2	1	1	1	2	1	1	2	2	1
4	3	4	3	3	4	3	4	3	3	5	5	3	3	3	5	3	5	5	3	5	3	5	3	3	5	3	3	5	3	5	3	3	3	5	3	5	3	5	3	5	3	3	3
3	3	4	3	3	4	3	4	3	3	4	3	3	3	3	3	3	4	3	3	3	3	3	3	3	3	3	5	4	5	3	3	3	5	4	5	3	5	4	5	3	3	3	5
3	1	2	1	1	2	1	2	1	1	2	2	3	3	3	2	5	2	2	3	2	3	2	3	5	4	3	5	4	4	4	3	3	5	4	4	4	5	4	4	4	3	3	5
1	1	1	1	1	1	1	1	1	1	4	4	3	3	3	4	3	4	4	3	4	3	4	3	3	1	3	2	1	1	1	3	3	2	1	1	1	2	1	1	1	3	3	2
4	3	5	3	3	5	3	5	3	3	5	4	3	4	3	4	4	5	4	3	4	3	4	3	4	4	4	4	4	4	4	4	4	4	4	4	4	4	4	4	4	4	4	4
3	3	2	3	3	2	3	2	3	3	4	4	3	2	3	4	2	4	4	3	4	3	4	3	2	3	2	2	3	2	3	2	2	2	3	2	3	2	3	2	3	2	2	2
4	5	5	5	5	5	5	5	5	5	5	4	5	3	5	4	5	5	4	5	4	5	4	5	5	4	3	4	4	4	4	3	3	4	4	4	4	4	4	4	4	3	3	4
4	2	4	2	2	4	2	4	2	2	2	1	2	4	2	1	4	2	1	2	1	2	1	2	4	3	4	4	4	3	3	4	4	4	4	3	3	4	4	3	3	4	4	4
3	5	4	5	5	4	5	4	5	5	3	5	5	5	5	5	5	3	5	5	5	5	5	5	5	4	5	4	3	4	4	5	5	4	3	4	4	4	3	4	4	5	5	4
3	3	5	3	3	5	3	5	3	3	4	3	4	5	4	3	5	4	3	4	3	4	3	4	5	4	5	4	4	5	4	5	5	4	4	5	4	4	4	5	4	5	5	4
2	4	3	4	4	3	4	3	4	4	5	3	4	4	4	3	2	5	3	4	3	4	3	4	2	4	4	4	2	3	4	4	4	4	2	3	4	4	2	3	4	4	4	4
1	2	1	2	2	1	2	1	2	2	1	1	3	1	3	1	2	1	1	3	1	3	1	3	2	2	1	1	1	1	2	1	1	1	1	1	2	1	1	1	2	1	1	1
3	2	3	2	2	3	2	3	2	2	3	4	2	2	2	4	3	3	4	2	4	2	4	2	3	2	2	3	3	3	2	2	2	3	3	3	2	3	3	3	2	2	2	3
3	3	5	3	3	5	3	5	3	3	5	3	3	2	3	3	2	5	3	3	3	3	3	3	2	2	2	3	3	2	2	2	2	3	3	2	2	3	3	2	2	2	2	3
3	4	5	4	4	5	4	5	4	4	3	3	5	3	5	3	2	3	3	5	3	5	3	5	2	3	3	4	2	4	3	3	3	4	2	4	3	4	2	4	3	3	3	4
5	4	3	4	4	3	4	3	4	4	4	4	3	4	3	4	4	4	4	3	4	3	4	3	4	4	4	5	5	3	4	4	4	5	5	3	4	5	5	3	4	4	4	5
1	2	1	2	2	1	2	1	2	2	4	2	2	3	2	2	1	4	2	2	2	2	2	2	1	3	3	1	3	3	3	3	3	1	3	3	3	1	3	3	3	3	3	1
1	2	2	2	2	2	2	2	2	2	1	1	2	3	2	1	1	1	1	2	1	2	1	2	1	3	3	1	1	1	3	3	3	1	1	1	3	1	1	1	3	3	3	1
5	5	4	5	5	4	5	4	5	5	3	3	3	5	3	3	4	3	3	3	3	3	3	3	4	4	5	4	3	3	4	5	5	4	3	3	4	4	3	3	4	5	5	4
3	3	4	3	3	4	3	4	3	3	4	4	3	3	3	4	1	4	4	3	4	3	4	3	1	1	3	1	3	2	1	3	3	1	3	2	1	1	3	2	1	3	3	1
3	4	5	4	4	5	4	5	4	4	5	3	3	4	3	3	5	5	3	3	3	3	3	3	5	5	4	4	5	5	5	4	4	4	5	5	5	4	5	5	5	4	4	4
3	4	4	4	4	4	4	4	4	4	5	5	3	2	3	5	3	5	5	3	5	3	5	3	3	3	2	3	2	2	3	2	2	3	2	2	3	3	2	2	3	2	2	3
4	4	5	4	4	5	4	5	4	4	4	5	5	4	5	5	3	4	5	5	5	5	5	5	3	3	4	5	3	4	3	4	4	5	3	4	3	5	3	4	3	4	4	5
5	4	3	4	4	3	4	3	4	4	4	4	3	3	3	4	3	4	4	3	4	3	4	3	3	5	3	4	3	3	5	3	3	4	3	3	5	4	3	3	5	3	3	4
3	5	3	5	5	3	5	3	5	5	3	5	4	5	4	5	3	3	5	4	5	4	5	4	3	4	5	5	3	5	4	5	5	5	3	5	4	5	3	5	4	5	5	5
3	3	4	3	3	4	3	4	3	3	3	2	2	4	2	2	5	3	2	2	2	2	2	2	5	3	4	5	3	3	3	4	4	5	3	3	3	5	3	3	3	4	4	5
4	3	5	3	3	5	3	5	3	3	5	5	5	5	5	5	5	5	5	5	5	5	5	5	5	3	5	4	5	4	3	5	5	4	5	4	3	4	5	4	3	5	5	4
3	3	3	3	3	3	3	3	3	3	5	3	5	4	5	3	5	5	3	5	3	5	3	5	5	5	4	5	5	3	5	4	4	5	5	3	5	5	5	3	5	4	4	5
1	1	1	1	1	1	1	1	1	1	4	4	3	3	3	4	2	4	4	3	4	3	4	3	2	1	3	1	3	1	1	3	3	1	3	1	1	1	3	1	1	3	3	1
3	3	3	3	3	3	3	3	3	3	4	4	4	1	4	4	2	4	4	4	4	4	4	4	2	2	1	2	2	3	2	1	1	2	2	3	2	2	2	3	2	1	1	2
4	3	3	3	3	3	3	3	3	3	3	3	3	4	3	3	2	3	3	3	3	3	3	3	2	2	4	3	3	3	2	4	4	3	3	3	2	3	3	3	2	4	4	3
2	3	3	3	3	3	3	3	3	3	5	4	3	5	3	4	5	5	4	3	4	3	4	3	5	4	5	5	3	4	4	5	5	5	3	4	4	5	3	4	4	5	5	5
5	4	4	4	4	4	4	4	4	4	3	5	5	3	5	5	5	3	5	5	5	5	5	5	5	3	3	5	3	4	3	3	3	5	3	4	3	5	3	4	3	3	3	5
4	3	4	3	3	4	3	4	3	3	5	3	3	3	3	3	5	5	3	3	3	3	3	3	5	4	3	5	3	4	4	3	3	5	3	4	4	5	3	4	4	3	3	5
3	5	5	5	5	5	5	5	5	5	3	3	4	3	4	3	3	3	3	4	3	4	3	4	3	4	3	4	4	3	4	3	3	4	4	3	4	4	4	3	4	3	3	4
2	2	3	2	2	3	2	3	2	2	5	3	5	2	5	3	3	5	3	5	3	5	3	5	3	3	2	4	3	4	3	2	2	4	3	4	3	4	3	4	3	2	2	4
3	3	2	3	3	2	3	2	3	3	3	2	2	2	2	2	4	3	2	2	2	2	2	2	4	2	2	3	4	3	2	2	2	3	4	3	2	3	4	3	2	2	2	3
3	5	5	5	5	5	5	5	5	5	5	5	4	3	4	5	4	5	5	4	5	4	5	4	4	4	3	5	4	4	4	3	3	5	4	4	4	5	4	4	4	3	3	5
2	4	3	4	4	3	4	3	4	4	3	4	3	4	3	4	4	3	4	3	4	3	4	3	4	2	4	3	3	2	2	4	4	3	3	2	2	3	3	2	2	4	4	3
3	5	5	5	5	5	5	5	5	5	3	5	3	5	3	5	3	3	5	3	5	3	5	3	3	3	5	3	5	3	3	5	5	3	5	3	3	3	5	3	3	5	5	3
3	1	2	1	1	2	1	2	1	1	4	4	4	3	4	4	3	4	4	4	4	4	4	4	3	1	3	2	3	1	1	3	3	2	3	1	1	2	3	1	1	3	3	2
4	3	5	3	3	5	3	5	3	3	4	5	4	4	4	5	4	4	5	4	5	4	5	4	4	4	4	4	3	5	4	4	4	4	3	5	4	4	3	5	4	4	4	4
4	4	5	4	4	5	4	5	4	4	5	3	4	5	4	3	5	5	3	4	3	4	3	4	5	5	5	4	5	4	5	5	5	4	5	4	5	4	5	4	5	5	5	4
3	1	1	1	1	1	1	1	1	1	2	3	1	3	1	3	2	2	3	1	3	1	3	1	2	1	3	2	3	2	1	3	3	2	3	2	1	2	3	2	1	3	3	2
4	4	5	4	4	5	4	5	4	4	5	4	4	3	4	4	5	5	4	4	4	4	4	4	5	3	3	4	3	4	3	3	3	4	3	4	3	4	3	4	3	3	3	4
4	4	5	4	4	5	4	5	4	4	4	4	5	4	5	4	4	4	4	5	4	5	4	5	4	4	4	4	4	5	4	4	4	4	4	5	4	4	4	5	4	4	4	4
5	5	3	5	5	3	5	3	5	5	5	4	3	5	3	4	5	5	4	3	4	3	4	3	5	3	5	3	5	5	3	5	5	3	5	5	3	3	5	5	3	5	5	3
2	2	2	2	2	2	2	2	2	2	1	2	3	2	3	2	3	1	2	3	2	3	2	3	3	2	2	2	3	3	2	2	2	2	3	3	2	2	3	3	2	2	2	2
4	3	3	3	3	3	3	3	3	3	4	3	3	5	3	3	4	4	3	3	3	3	3	3	4	5	5	5	5	3	5	5	5	5	5	3	5	5	5	3	5	5	5	5
3	3	5	3	3	5	3	5	3	3	4	3	4	2	4	3	3	4	3	4	3	4	3	4	3	3	2	3	2	2	3	2	2	3	2	2	3	3	2	2	3	2	2	3
2	2	3	2	2	3	2	3	2	2	5	3	4	4	4	3	4	5	3	4	3	4	3	4	4	4	4	5	4	3	4	4	4	5	4	3	4	5	4	3	4	4	4	5
4	3	5	3	3	5	3	5	3	3	3	3	5	4	5	3	3	3	3	5	3	5	3	5	3	3	4	4	3	3	3	4	4	4	3	3	3	4	3	3	3	4	4	4
3	4	4	4	4	4	4	4	4	4	3	3	5	5	5	3	5	3	3	5	3	5	3	5	5	5	5	5	4	5	5	5	5	5	4	5	5	5	4	5	5	5	5	5
1	1	1	1	1	1	1	1	1	1	1	2	1	3	1	2	1	1	2	1	2	1	2	1	1	1	3	1	1	1	1	3	3	1	1	1	1	1	1	1	1	3	3	1
4	5	4	5	5	4	5	4	5	5	5	3	5	5	5	3	4	5	3	5	3	5	3	5	4	5	5	4	3	5	5	5	5	4	3	5	5	4	3	5	5	5	5	4
2	1	1	1	1	1	1	1	1	1	5	4	4	1	4	4	1	5	4	4	4	4	4	4	1	1	1	2	3	3	1	1	1	2	3	3	1	2	3	3	1	1	1	2
3	2	2	2	2	2	2	2	2	2	4	2	4	4	4	2	3	4	2	4	2	4	2	4	3	3	4	5	5	3	3	4	4	5	5	3	3	5	5	3	3	4	4	5
5	3	5	3	3	5	3	5	3	3	3	5	4	3	4	5	5	3	5	4	5	4	5	4	5	3	3	5	3	3	3	3	3	5	3	3	3	5	3	3	3	3	3	5
3	3	4	3	3	4	3	4	3	3	1	1	1	1	1	1	1	1	1	1	1	1	1	1	1	2	1	1	2	3	2	1	1	1	2	3	2	1	2	3	2	1	1	1
5	3	5	3	3	5	3	5	3	3	3	5	5	5	5	5	3	3	5	5	5	5	5	5	3	3	5	5	3	5	3	5	5	5	3	5	3	5	3	5	3	5	5	5
5	4	5	4	4	5	4	5	4	4	3	5	3	4	3	5	5	3	5	3	5	3	5	3	5	3	4	4	3	5	3	4	4	4	3	5	3	4	3	5	3	4	4	4
3	4	5	4	4	5	4	5	4	4	5	4	3	3	3	4	3	5	4	3	4	3	4	3	3	3	3	2	1	2	3	3	3	2	1	2	3	2	1	2	3	3	3	2
3	2	1	2	2	1	2	1	2	2	5	3	4	3	4	3	2	5	3	4	3	4	3	4	2	3	3	4	4	4	3	3	3	4	4	4	3	4	4	4	3	3	3	4
3	3	5	3	3	5	3	5	3	3	4	4	2	3	2	4	4	4	4	2	4	2	4	2	4	3	3	3	2	3	3	3	3	3	2	3	3	3	2	3	3	3	3	3
4	5	4	5	5	4	5	4	5	5	4	4	5	5	5	4	5	4	4	5	4	5	4	5	5	3	5	3	5	5	3	5	5	3	5	5	3	3	5	5	3	5	5	3
3	2	2	2	2	2	2	2	2	2	3	4	3	3	3	4	5	3	4	3	4	3	4	3	5	5	3	3	5	4	5	3	3	3	5	4	5	3	5	4	5	3	3	3
2	3	1	3	3	1	3	1	3	3	1	3	2	4	2	3	3	1	3	2	3	2	3	2	3	4	4	4	3	3	4	4	4	4	3	3	4	4	3	3	4	4	4	4
4	3	4	3	3	4	3	4	3	3	1	1	1	2	1	1	3	1	1	1	1	1	1	1	3	3	2	3	1	3	3	2	2	3	1	3	3	3	1	3	3	2	2	3
3	3	5	3	3	5	3	5	3	3	4	4	3	2	3	4	2	4	4	3	4	3	4	3	2	2	2	3	3	3	2	2	2	3	3	3	2	3	3	3	2	2	2	3
3	3	3	3	3	3	3	3	3	3	4	5	5	3	5	5	3	4	5	5	5	5	5	5	3	5	3	5	5	5	5	3	3	5	5	5	5	5	5	5	5	3	3	5
5	4	5	4	4	5	4	5	4	4	2	3	1	3	1	3	3	2	3	1	3	1	3	1	3	3	3	1	3	1	3	3	3	1	3	1	3	1	3	1	3	3	3	1
4	4	4	4	4	4	4	4	4	4	4	3	4	3	4	3	4	4	3	4	3	4	3	4	4	3	3	4	4	3	3	3	3	4	4	3	3	4	4	3	3	3	3	4
2	2	2	2	2	2	2	2	2	2	3	2	3	3	3	2	2	3	2	3	2	3	2	3	2	2	3	2	2	3	2	3	3	2	2	3	2	2	2	3	2	3	3	2
4	3	5	3	3	5	3	5	3	3	3	5	5	4	5	5	5	3	5	5	5	5	5	5	5	4	4	5	5	5	4	4	4	5	5	5	4	5	5	5	4	4	4	5
5	4	5	4	4	5	4	5	4	4	4	5	3	4	3	5	4	4	5	3	5	3	5	3	4	4	4	4	3	5	4	4	4	4	3	5	4	4	3	5	4	4	4	4
3	3	1	3	3	1	3	1	3	3	5	3	4	2	4	3	3	5	3	4	3	4	3	4	3	2	2	2	1	1	2	2	2	2	1	1	2	2	1	1	2	2	2	2
3	4	3	4	4	3	4	3	4	4	2	3	1	4	1	3	3	2	3	1	3	1	3	1	3	4	4	4	4	4	4	4	4	4	4	4	4	4	4	4	4	4	4	4
3	3	4	3	3	4	3	4	3	3	3	5	3	5	3	5	4	3	5	3	5	3	5	3	4	5	5	4	4	3	5	5	5	4	4	3	5	4	4	3	5	5	5	4
3	2	3	2	2	3	2	3	2	2	1	1	1	2	1	1	2	1	1	1	1	1	1	1	2	2	2	3	3	3	2	2	2	3	3	3	2	3	3	3	2	2	2	3
2	4	3	4	4	3	4	3	4	4	5	3	4	2	4	3	4	5	3	4	3	4	3	4	4	2	2	3	3	3	2	2	2	3	3	3	2	3	3	3	2	2	2	3
5	5	4	5	5	4	5	4	5	5	3	5	5	3	5	5	4	3	5	5	5	5	5	5	4	4	3	5	5	5	4	3	3	5	5	5	4	5	5	5	4	3	3	5
3	1	1	1	1	1	1	1	1	1	5	3	4	1	4	3	3	5	3	4	3	4	3	4	3	1	1	1	1	3	1	1	1	1	1	3	1	1	1	3	1	1	1	1
3	2	4	2	2	4	2	4	2	2	5	3	3	4	3	3	4	5	3	3	3	3	3	3	4	2	4	3	2	4	2	4	4	3	2	4	2	3	2	4	2	4	4	3
4	3	4	3	3	4	3	4	3	3	4	4	5	5	5	4	5	4	4	5	4	5	4	5	5	5	5	4	5	4	5	5	5	4	5	4	5	4	5	4	5	5	5	4
3	3	4	3	3	4	3	4	3	3	1	3	1	1	1	3	3	1	3	1	3	1	3	1	3	2	1	1	3	3	2	1	1	1	3	3	2	1	3	3	2	1	1	1
5	4	4	4	4	4	4	4	4	4	5	5	3	4	3	5	3	5	5	3	5	3	5	3	3	4	4	5	3	5	4	4	4	5	3	5	4	5	3	5	4	4	4	5
3	4	4	4	4	4	4	4	4	4	2	1	1	3	1	1	3	2	1	1	1	1	1	1	3	3	3	2	3	2	3	3	3	2	3	2	3	2	3	2	3	3	3	2
1	1	1	1	1	1	1	1	1	1	4	2	4	2	4	2	3	4	2	4	2	4	2	4	3	2	2	2	2	1	2	2	2	2	2	1	2	2	2	1	2	2	2	2
3	2	4	2	2	4	2	4	2	2	3	2	4	3	4	2	4	3	2	4	2	4	2	4	4	5	3	5	3	4	5	3	3	5	3	4	5	5	3	4	5	3	3	5
5	3	3	3	3	3	3	3	3	3	3	4	4	3	4	4	4	3	4	4	4	4	4	4	4	5	3	4	4	3	5	3	3	4	4	3	5	4	4	3	5	3	3	4
3	2	3	2	2	3	2	3	2	2	2	2	1	3	1	2	3	2	2	1	2	1	2	1	3	2	3	4	4	3	2	3	3	4	4	3	2	4	4	3	2	3	3	4
4	4	5	4	4	5	4	5	4	4	5	3	4	2	4	3	3	5	3	4	3	4	3	4	3	2	2	1	2	3	2	2	2	1	2	3	2	1	2	3	2	2	2	1
3	2	3	2	2	3	2	3	2	2	3	3	4	3	4	3	2	3	3	4	3	4	3	4	2	3	3	2	2	3	3	3	3	2	2	3	3	2	2	3	3	3	3	2
3	4	4	4	4	4	4	4	4	4	4	5	3	3	3	5	5	4	5	3	5	3	5	3	5	4	3	5	3	5	4	3	3	5	3	5	4	5	3	5	4	3	3	5
3	4	4	4	4	4	4	4	4	4	1	1	1	2	1	1	1	1	1	1	1	1	1	1	1	3	2	1	2	3	3	2	2	1	2	3	3	1	2	3	3	2	2	1
5	4	5	4	4	5	4	5	4	4	5	4	4	3	4	4	3	5	4	4	4	4	4	4	3	5	3	5	3	3	5	3	3	5	3	3	5	5	3	3	5	3	3	5
3	4	5	4	4	5	4	5	4	4	4	3	5	4	5	3	3	4	3	5	3	5	3	5	3	4	4	4	3	3	4	4	4	4	3	3	4	4	3	3	4	4	4	4
2	1	1	1	1	1	1	1	1	1	4	3	2	3	2	3	3	4	3	2	3	2	3	2	3	1	3	1	1	3	1	3	3	1	1	3	1	1	1	3	1	3	3	1
1	1	1	1	1	1	1	1	1	1	1	1	2	2	2	1	1	1	1	2	1	2	1	2	1	1	2	3	2	1	1	2	2	3	2	1	1	3	2	1	1	2	2	3
4	3	5	3	3	5	3	5	3	3	3	3	4	4	4	3	4	3	3	4	3	4	3	4	4	5	4	4	3	5	5	4	4	4	3	5	5	4	3	5	5	4	4	4
3	2	4	2	2	4	2	4	2	2	1	1	2	3	2	1	4	1	1	2	1	2	1	2	4	4	3	5	4	3	4	3	3	5	4	3	4	5	4	3	4	3	3	5
5	3	4	3	3	4	3	4	3	3	3	5	3	4	3	5	4	3	5	3	5	3	5	3	4	5	4	4	4	4	5	4	4	4	4	4	5	4	4	4	5	4	4	4
4	4	4	4	4	4	4	4	4	4	5	5	3	3	3	5	3	5	5	3	5	3	5	3	3	4	3	5	4	4	4	3	3	5	4	4	4	5	4	4	4	3	3	5
4	3	4	3	3	4	3	4	3	3	4	4	3	4	3	4	5	4	4	3	4	3	4	3	5	3	4	4	3	5	3	4	4	4	3	5	3	4	3	5	3	4	4	4
5	4	4	4	4	4	4	4	4	4	4	5	4	4	4	5	5	4	5	4	5	4	5	4	5	5	4	4	4	5	5	4	4	4	4	5	5	4	4	5	5	4	4	4
2	1	1	1	1	1	1	1	1	1	3	4	2	3	2	4	3	3	4	2	4	2	4	2	3	2	3	2	3	3	2	3	3	2	3	3	2	2	3	3	2	3	3	2
2	3	4	3	3	4	3	4	3	3	3	2	4	4	4	2	2	3	2	4	2	4	2	4	2	3	4	4	2	3	3	4	4	4	2	3	3	4	2	3	3	4	4	4
5	3	3	3	3	3	3	3	3	3	3	3	5	3	5	3	5	3	3	5	3	5	3	5	5	5	3	5	3	4	5	3	3	5	3	4	5	5	3	4	5	3	3	5
4	5	5	5	5	5	5	5	5	5	3	3	5	4	5	3	5	3	3	5	3	5	3	5	5	5	4	4	5	4	5	4	4	4	5	4	5	4	5	4	5	4	4	4
2	1	1	1	1	1	1	1	1	1	5	3	3	2	3	3	2	5	3	3	3	3	3	3	2	1	2	3	3	1	1	2	2	3	3	1	1	3	3	1	1	2	2	3
5	3	5	3	3	5	3	5	3	3	4	4	4	2	4	4	3	4	4	4	4	4	4	4	3	2	2	2	2	2	2	2	2	2	2	2	2	2	2	2	2	2	2	2
4	3	3	3	3	3	3	3	3	3	4	3	4	3	4	3	4	4	3	4	3	4	3	4	4	3	3	5	4	4	3	3	3	5	4	4	3	5	4	4	3	3	3	5
4	3	3	3	3	3	3	3	3	3	5	4	3	4	3	4	3	5	4	3	4	3	4	3	3	4	4	5	3	3	4	4	4	5	3	3	4	5	3	3	4	4	4	5
3	2	3	2	2	3	2	3	2	2	4	4	3	2	3	4	2	4	4	3	4	3	4	3	2	2	2	1	3	1	2	2	2	1	3	1	2	1	3	1	2	2	2	1
4	3	5	3	3	5	3	5	3	3	4	3	4	2	4	3	4	4	3	4	3	4	3	4	4	2	2	3	3	3	2	2	2	3	3	3	2	3	3	3	2	2	2	3
5	3	3	3	3	3	3	3	3	3	5	3	5	5	5	3	5	5	3	5	3	5	3	5	5	5	5	5	3	3	5	5	5	5	3	3	5	5	3	3	5	5	5	5
3	3	5	3	3	5	3	5	3	3	5	4	4	3	4	4	4	5	4	4	4	4	4	4	4	3	3	5	4	4	3	3	3	5	4	4	3	5	4	4	3	3	3	5
4	4	4	4	4	4	4	4	4	4	5	3	4	2	4	3	4	5	3	4	3	4	3	4	4	4	2	3	3	3	4	2	2	3	3	3	4	3	3	3	4	2	2	3
5	4	4	4	4	4	4	4	4	4	5	5	5	3	5	5	5	5	5	5	5	5	5	5	5	3	3	5	4	3	3	3	3	5	4	3	3	5	4	3	3	3	3	5
3	2	3	2	2	3	2	3	2	2	2	2	2	1	2	2	1	2	2	2	2	2	2	2	1	1	1	1	2	2	1	1	1	1	2	2	1	1	2	2	1	1	1	1
1	3	2	3	3	2	3	2	3	3	5	4	5	4	5	4	3	5	4	5	4	5	4	5	3	4	4	4	5	4	4	4	4	4	5	4	4	4	5	4	4	4	4	4
3	4	4	4	4	4	4	4	4	4	2	3	3	5	3	3	3	2	3	3	3	3	3	3	3	4	5	5	4	4	4	5	5	5	4	4	4	5	4	4	4	5	5	5
5	3	5	3	3	5	3	5	3	3	4	3	5	3	5	3	4	4	3	5	3	5	3	5	4	4	3	5	4	5	4	3	3	5	4	5	4	5	4	5	4	3	3	5
3	2	1	2	2	1	2	1	2	2	2	2	2	1	2	2	2	2	2	2	2	2	2	2	2	3	1	2	3	2	3	1	1	2	3	2	3	2	3	2	3	1	1	2
3	4	5	4	4	5	4	5	4	4	3	3	3	3	3	3	4	3	3	3	3	3	3	3	4	3	3	4	3	3	3	3	3	4	3	3	3	4	3	3	3	3	3	4
3	2	4	2	2	4	2	4	2	2	1	2	2	4	2	2	5	1	2	2	2	2	2	2	5	3	4	5	3	4	3	4	4	5	3	4	3	5	3	4	3	4	4	5
1	3	2	3	3	2	3	2	3	3	5	4	3	3	3	4	2	5	4	3	4	3	4	3	2	2	3	2	3	2	2	3	3	2	3	2	2	2	3	2	2	3	3	2
2	2	2	2	2	2	2	2	2	2	3	3	2	4	2	3	4	3	3	2	3	2	3	2	4	4	4	3	2	3	4	4	4	3	2	3	4	3	2	3	4	4	4	3
4	5	5	5	5	5	5	5	5	5	4	3	4	5	4	3	5	4	3	4	3	4	3	4	5	3	5	3	5	4	3	5	5	3	5	4	3	3	5	4	3	5	5	3
1	2	2	2	2	2	2	2	2	2	3	3	2	3	2	3	3	3	3	2	3	2	3	2	3	3	3	2	1	2	3	3	3	2	1	2	3	2	1	2	3	3	3	2
3	4	4	4	4	4	4	4	4	4	3	4	4	2	4	4	4	3	4	4	4	4	4	4	4	4	2	3	3	4	4	2	2	3	3	4	4	3	3	4	4	2	2	3
2	2	1	2	2	1	2	1	2	2	4	4	4	2	4	4	1	4	4	4	4	4	4	4	1	2	2	2	1	3	2	2	2	2	1	3	2	2	1	3	2	2	2	2
2	3	4	3	3	4	3	4	3	3	2	1	2	4	2	1	5	2	1	2	1	2	1	2	5	5	4	5	4	4	5	4	4	5	4	4	5	5	4	4	5	4	4	5
3	3	3	3	3	3	3	3	3	3	5	4	3	3	3	4	3	5	4	3	4	3	4	3	3	4	3	3	3	5	4	3	3	3	3	5	4	3	3	5	4	3	3	3
2	3	4	3	3	4	3	4	3	3	1	2	1	2	1	2	1	1	2	1	2	1	2	1	1	2	2	1	2	2	2	2	2	1	2	2	2	1	2	2	2	2	2	1
3	4	5	4	4	5	4	5	4	4	4	5	5	5	5	5	5	4	5	5	5	5	5	5	5	5	5	3	5	4	5	5	5	3	5	4	5	3	5	4	5	5	5	3
5	5	5	5	5	5	5	5	5	5	5	3	5	4	5	3	5	5	3	5	3	5	3	5	5	4	4	3	3	5	4	4	4	3	3	5	4	3	3	5	4	4	4	3
3	3	4	3	3	4	3	4	3	3	1	3	3	3	3	3	3	1	3	3	3	3	3	3	3	3	3	2	1	3	3	3	3	2	1	3	3	2	1	3	3	3	3	2
3	5	4	5	5	4	5	4	5	5	4	5	3	3	3	5	3	4	5	3	5	3	5	3	3	5	3	4	4	4	5	3	3	4	4	4	5	4	4	4	5	3	3	4
4	5	3	5	5	3	5	3	5	5	5	5	5	5	5	5	5	5	5	5	5	5	5	5	5	4	5	4	5	4	4	5	5	4	5	4	4	4	5	4	4	5	5	4
3	3	3	3	3	3	3	3	3	3	3	4	3	2	3	4	3	3	4	3	4	3	4	3	3	2	2	4	2	4	2	2	2	4	2	4	2	4	2	4	2	2	2	4
4	4	5	4	4	5	4	5	4	4	4	5	4	5	4	5	5	4	5	4	5	4	5	4	5	4	5	5	3	3	4	5	5	5	3	3	4	5	3	3	4	5	5	5
3	3	2	3	3	2	3	2	3	3	1	1	2	1	2	1	2	1	1	2	1	2	1	2	2	3	1	1	1	2	3	1	1	1	1	2	3	1	1	2	3	1	1	1
5	4	4	4	4	4	4	4	4	4	5	4	4	5	4	4	5	5	4	4	4	4	4	4	5	4	5	3	5	4	4	5	5	3	5	4	4	3	5	4	4	5	5	3
2	2	4	2	2	4	2	4	2	2	5	4	4	3	4	4	2	5	4	4	4	4	4	4	2	2	3	2	2	2	2	3	3	2	2	2	2	2	2	2	2	3	3	2
3	3	5	3	3	5	3	5	3	3	4	4	4	4	4	4	4	4	4	4	4	4	4	4	4	4	4	4	5	4	4	4	4	4	5	4	4	4	5	4	4	4	4	4
3	4	5	4	4	5	4	5	4	4	5	5	5	4	5	5	4	5	5	5	5	5	5	5	4	3	4	4	3	3	3	4	4	4	3	3	3	4	3	3	3	4	4	4
2	3	1	3	3	1	3	1	3	3	2	1	1	4	1	1	3	2	1	1	1	1	1	1	3	4	4	5	4	4	4	4	4	5	4	4	4	5	4	4	4	4	4	5
3	2	2	2	2	2	2	2	2	2	2	1	2	3	2	1	4	2	1	2	1	2	1	2	4	3	3	5	5	3	3	3	3	5	5	3	3	5	5	3	3	3	3	5
5	5	4	5	5	4	5	4	5	5	5	4	3	4	3	4	4	5	4	3	4	3	4	3	4	4	4	4	3	3	4	4	4	4	3	3	4	4	3	3	4	4	4	4
3	3	5	3	3	5	3	5	3	3	5	4	4	4	4	4	4	5	4	4	4	4	4	4	4	5	4	4	3	3	5	4	4	4	3	3	5	4	3	3	5	4	4	4
2	4	3	4	4	3	4	3	4	4	2	2	3	3	3	2	4	2	2	3	2	3	2	3	4	4	3	5	4	4	4	3	3	5	4	4	4	5	4	4	4	3	3	5
1	2	1	2	2	1	2	1	2	2	5	4	4	3	4	4	3	5	4	4	4	4	4	4	3	1	3	1	1	1	1	3	3	1	1	1	1	1	1	1	1	3	3	1
3	4	5	4	4	5	4	5	4	4	5	3	3	4	3	3	3	5	3	3	3	3	3	3	3	4	4	4	5	5	4	4	4	4	5	5	4	4	5	5	4	4	4	4
4	4	5	4	4	5	4	5	4	4	4	4	4	1	4	4	2	4	4	4	4	4	4	4	2	2	1	1	1	2	2	1	1	1	1	2	2	1	1	2	2	1	1	1
3	3	3	3	3	3	3	3	3	3	2	3	2	2	2	3	3	2	3	2	3	2	3	2	3	1	2	1	3	3	1	2	2	1	3	3	1	1	3	3	1	2	2	1
3	5	4	5	5	4	5	4	5	5	5	4	4	5	4	4	5	5	4	4	4	4	4	4	5	3	5	4	5	4	3	5	5	4	5	4	3	4	5	4	3	5	5	4
4	3	5	3	3	5	3	5	3	3	3	5	4	2	4	5	3	3	5	4	5	4	5	4	3	1	2	1	1	2	1	2	2	1	1	2	1	1	1	2	1	2	2	1
1	2	1	2	2	1	2	1	2	2	4	2	3	3	3	2	3	4	2	3	2	3	2	3	3	1	3	3	2	2	1	3	3	3	2	2	1	3	2	2	1	3	3	3
2	2	3	2	2	3	2	3	2	2	3	2	2	2	2	2	1	3	2	2	2	2	2	2	1	1	2	1	2	2	1	2	2	1	2	2	1	1	2	2	1	2	2	1
3	2	1	2	2	1	2	1	2	2	4	3	3	3	3	3	3	4	3	3	3	3	3	3	3	4	3	4	3	3	4	3	3	4	3	3	4	4	3	3	4	3	3	4
2	2	3	2	2	3	2	3	2	2	1	1	2	2	2	1	3	1	1	2	1	2	1	2	3	3	2	3	3	3	3	2	2	3	3	3	3	3	3	3	3	2	2	3
3	2	3	2	2	3	2	3	2	2	4	4	3	2	3	4	3	4	4	3	4	3	4	3	3	2	2	4	4	3	2	2	2	4	4	3	2	4	4	3	2	2	2	4
2	1	1	1	1	1	1	1	1	1	4	4	2	3	2	4	1	4	4	2	4	2	4	2	1	3	3	1	2	1	3	3	3	1	2	1	3	1	2	1	3	3	3	1
2	3	2	3	3	2	3	2	3	3	1	2	3	3	3	2	1	1	2	3	2	3	2	3	1	2	3	1	1	1	2	3	3	1	1	1	2	1	1	1	2	3	3	1
5	3	5	3	3	5	3	5	3	3	4	3	3	4	3	3	3	4	3	3	3	3	3	3	3	3	4	5	4	5	3	4	4	5	4	5	3	5	4	5	3	4	4	5
5	5	3	5	5	3	5	3	5	5	4	5	5	3	5	5	5	4	5	5	5	5	5	5	5	4	3	5	4	4	4	3	3	5	4	4	4	5	4	4	4	3	3	5
2	4	4	4	4	4	4	4	4	4	2	2	2	2	2	2	4	2	2	2	2	2	2	2	4	3	2	4	2	4	3	2	2	4	2	4	3	4	2	4	3	2	2	4
2	2	3	2	2	3	2	3	2	2	5	4	4	2	4	4	2	5	4	4	4	4	4	4	2	3	2	3	3	3	3	2	2	3	3	3	3	3	3	3	3	2	2	3
3	2	2	2	2	2	2	2	2	2	5	4	5	4	5	4	3	5	4	5	4	5	4	5	3	4	4	4	4	3	4	4	4	4	4	3	4	4	4	3	4	4	4	4
5	3	5	3	3	5	3	5	3	3	3	3	3	4	3	3	5	3	3	3	3	3	3	3	5	4	4	5	3	5	4	4	4	5	3	5	4	5	3	5	4	4	4	5
3	3	3	3	3	3	3	3	3	3	4	2	4	1	4	2	3	4	2	4	2	4	2	4	3	3	1	2	2	3	3	1	1	2	2	3	3	2	2	3	3	1	1	2
4	5	4	5	5	4	5	4	5	5	4	5	5	5	5	5	5	4	5	5	5	5	5	5	5	4	5	4	5	4	4	5	5	4	5	4	4	4	5	4	4	5	5	4
1	2	1	2	2	1	2	1	2	2	2	1	3	3	3	1	2	2	1	3	1	3	1	3	2	3	3	2	1	3	3	3	3	2	1	3	3	2	1	3	3	3	3	2
3	4	3	4	4	3	4	3	4	4	3	2	3	3	3	2	2	3	2	3	2	3	2	3	2	3	3	3	2	4	3	3	3	3	2	4	3	3	2	4	3	3	3	3
3	3	3	3	3	3	3	3	3	3	5	5	3	4	3	5	4	5	5	3	5	3	5	3	4	5	4	5	5	5	5	4	4	5	5	5	5	5	5	5	5	4	4	5
4	5	5	5	5	5	5	5	5	5	4	5	4	4	4	5	4	4	5	4	5	4	5	4	4	3	4	5	5	3	3	4	4	5	5	3	3	5	5	3	3	4	4	5
3	2	2	2	2	2	2	2	2	2	3	2	3	3	3	2	3	3	2	3	2	3	2	3	3	1	3	2	1	3	1	3	3	2	1	3	1	2	1	3	1	3	3	2
3	4	5	4	4	5	4	5	4	4	4	3	3	3	3	3	3	4	3	3	3	3	3	3	3	2	3	3	2	4	2	3	3	3	2	4	2	3	2	4	2	3	3	3
2	1	1	1	1	1	1	1	1	1	2	1	3	2	3	1	2	2	1	3	1	3	1	3	2	2	2	2	3	1	2	2	2	2	3	1	2	2	3	1	2	2	2	2
3	4	4	4	4	4	4	4	4	4	3	3	3	3	3	3	3	3	3	3	3	3	3	3	3	4	3	4	4	3	4	3	3	4	4	3	4	4	4	3	4	3	3	4
4	4	4	4	4	4	4	4	4	4	4	3	3	1	3	3	2	4	3	3	3	3	3	3	2	3	1	1	1	2	3	1	1	1	1	2	3	1	1	2	3	1	1	1
5	3	5	3	3	5	3	5	3	3	4	3	5	3	5	3	3	4	3	5	3	5	3	5	3	3	3	5	5	4	3	3	3	5	5	4	3	5	5	4	3	3	3	5
5	5	5	5	5	5	5	5	5	5	5	4	3	3	3	4	4	5	4	3	4	3	4	3	4	3	3	4	3	5	3	3	3	4	3	5	3	4	3	5	3	3	3	4
3	2	1	2	2	1	2	1	2	2	3	3	3	5	3	3	3	3	3	3	3	3	3	3	3	3	5	5	4	4	3	5	5	5	4	4	3	5	4	4	3	5	5	5
2	3	2	3	3	2	3	2	3	3	1	1	3	2	3	1	3	1	1	3	1	3	1	3	3	3	2	3	3	3	3	2	2	3	3	3	3	3	3	3	3	2	2	3
3	4	3	4	4	3	4	3	4	4	1	1	2	4	2	1	4	1	1	2	1	2	1	2	4	3	4	3	4	3	3	4	4	3	4	3	3	3	4	3	3	4	4	3
3	3	2	3	3	2	3	2	3	3	2	3	2	1	2	3	1	2	3	2	3	2	3	2	1	1	1	1	1	2	1	1	1	1	1	2	1	1	1	2	1	1	1	1
3	3	2	3	3	2	3	2	3	3	4	3	4	1	4	3	2	4	3	4	3	4	3	4	2	1	1	2	2	1	1	1	1	2	2	1	1	2	2	1	1	1	1	2
5	4	5	4	4	5	4	5	4	4	3	3	3	4	3	3	5	3	3	3	3	3	3	3	5	5	4	4	5	4	5	4	4	4	5	4	5	4	5	4	5	4	4	4
2	4	4	4	4	4	4	4	4	4	5	3	3	2	3	3	3	5	3	3	3	3	3	3	3	1	2	1	2	2	1	2	2	1	2	2	1	1	2	2	1	2	2	1
2	2	1	2	2	1	2	1	2	2	1	1	2	1	2	1	2	1	1	2	1	2	1	2	2	3	1	2	3	1	3	1	1	2	3	1	3	2	3	1	3	1	1	2
5	5	5	5	5	5	5	5	5	5	5	5	5	5	5	5	5	5	5	5	5	5	5	5	5	4	5	5	3	5	4	5	5	5	3	5	4	5	3	5	4	5	5	5
5	4	4	4	4	4	4	4	4	4	5	5	5	4	5	5	5	5	5	5	5	5	5	5	5	4	4	4	3	4	4	4	4	4	3	4	4	4	3	4	4	4	4	4
4	5	5	5	5	5	5	5	5	5	4	5	5	3	5	5	4	4	5	5	5	5	5	5	4	4	3	4	4	3	4	3	3	4	4	3	4	4	4	3	4	3	3	4
4	4	4	4	4	4	4	4	4	4	5	5	3	3	3	5	5	5	5	3	5	3	5	3	5	3	3	5	3	3	3	3	3	5	3	3	3	5	3	3	3	3	3	5
2	1	2	1	1	2	1	2	1	1	3	3	2	3	2	3	3	3	3	2	3	2	3	2	3	2	3	3	2	3	2	3	3	3	2	3	2	3	2	3	2	3	3	3
3	5	4	5	5	4	5	4	5	5	4	4	3	5	3	4	3	4	4	3	4	3	4	3	3	5	5	4	4	4	5	5	5	4	4	4	5	4	4	4	5	5	5	4
2	1	2	1	1	2	1	2	1	1	1	1	1	1	1	1	1	1	1	1	1	1	1	1	1	2	1	2	3	1	2	1	1	2	3	1	2	2	3	1	2	1	1	2
4	4	4	4	4	4	4	4	4	4	4	4	2	3	2	4	4	4	4	2	4	2	4	2	4	5	3	5	3	4	5	3	3	5	3	4	5	5	3	4	5	3	3	5
3	5	4	5	5	4	5	4	5	5	3	5	4	3	4	5	3	3	5	4	5	4	5	4	3	4	3	4	3	3	4	3	3	4	3	3	4	4	3	3	4	3	3	4
1	2	1	2	2	1	2	1	2	2	3	2	2	3	2	2	3	3	2	2	2	2	2	2	3	1	3	1	3	1	1	3	3	1	3	1	1	1	3	1	1	3	3	1
5	4	4	4	4	4	4	4	4	4	5	4	5	4	5	4	3	5	4	5	4	5	4	5	3	4	4	4	3	4	4	4	4	4	3	4	4	4	3	4	4	4	4	4
3	2	2	2	2	2	2	2	2	2	1	1	1	2	1	1	2	1	1	1	1	1	1	1	2	3	2	2	1	2	3	2	2	2	1	2	3	2	1	2	3	2	2	2
3	3	3	3	3	3	3	3	3	3	2	3	1	3	1	3	5	2	3	1	3	1	3	1	5	5	3	5	5	4	5	3	3	5	5	4	5	5	5	4	5	3	3	5
3	2	1	2	2	1	2	1	2	2	1	2	3	2	3	2	2	1	2	3	2	3	2	3	2	4	2	3	3	4	4	2	2	3	3	4	4	3	3	4	4	2	2	3
4	3	4	3	3	4	3	4	3	3	5	5	4	5	4	5	4	5	5	4	5	4	5	4	4	5	5	4	4	3	5	5	5	4	4	3	5	4	4	3	5	5	5	4
2	3	3	3	3	3	3	3	3	3	3	2	3	5	3	2	4	3	2	3	2	3	2	3	4	3	5	5	3	3	3	5	5	5	3	3	3	5	3	3	3	5	5	5
5	4	5	4	4	5	4	5	4	4	5	4	3	5	3	4	5	5	4	3	4	3	4	3	5	5	5	5	3	3	5	5	5	5	3	3	5	5	3	3	5	5	5	5
4	3	5	3	3	5	3	5	3	3	5	5	4	3	4	5	3	5	5	4	5	4	5	4	3	4	3	4	5	4	4	3	3	4	5	4	4	4	5	4	4	3	3	4
4	3	4	3	3	4	3	4	3	3	2	2	2	2	2	2	3	2	2	2	2	2	2	2	3	4	2	3	3	3	4	2	2	3	3	3	4	3	3	3	4	2	2	3
3	3	3	3	3	3	3	3	3	3	4	3	3	3	3	3	3	4	3	3	3	3	3	3	3	1	3	1	2	1	1	3	3	1	2	1	1	1	2	1	1	3	3	1
3	3	4	3	3	4	3	4	3	3	4	4	3	3	3	4	2	4	4	3	4	3	4	3	2	2	3	2	3	2	2	3	3	2	3	2	2	2	3	2	2	3	3	2
3	2	3	2	2	3	2	3	2	2	2	3	2	3	2	3	4	2	3	2	3	2	3	2	4	4	3	4	3	3	4	3	3	4	3	3	4	4	3	3	4	3	3	4
3	3	3	3	3	3	3	3	3	3	4	3	5	5	5	3	3	4	3	5	3	5	3	5	3	3	5	5	3	5	3	5	5	5	3	5	3	5	3	5	3	5	5	5
2	3	4	3	3	4	3	4	3	3	3	3	3	2	3	3	1	3	3	3	3	3	3	3	1	2	2	2	3	2	2	2	2	2	3	2	2	2	3	2	2	2	2	2
1	3	1	3	3	1	3	1	3	3	4	3	4	2	4	3	3	4	3	4	3	4	3	4	3	3	2	1	3	2	3	2	2	1	3	2	3	1	3	2	3	2	2	1
4	4	5	4	4	5	4	5	4	4	4	4	4	3	4	4	3	4	4	4	4	4	4	4	3	4	3	5	4	3	4	3	3	5	4	3	4	5	4	3	4	3	3	5
3	4	5	4	4	5	4	5	4	4	2	1	3	2	3	1	2	2	1	3	1	3	1	3	2	2	2	3	2	2	2	2	2	3	2	2	2	3	2	2	2	2	2	3
5	4	5	4	4	5	4	5	4	4	4	5	4	4	4	5	4	4	5	4	5	4	5	4	4	4	4	4	4	5	4	4	4	4	4	5	4	4	4	5	4	4	4	4
2	4	4	4	4	4	4	4	4	4	3	2	3	2	3	2	4	3	2	3	2	3	2	3	4	3	2	4	3	3	3	2	2	4	3	3	3	4	3	3	3	2	2	4
4	3	4	3	3	4	3	4	3	3	2	2	2	3	2	2	3	2	2	2	2	2	2	2	3	2	3	1	2	2	2	3	3	1	2	2	2	1	2	2	2	3	3	1
4	5	4	5	5	4	5	4	5	5	5	3	5	5	5	3	4	5	3	5	3	5	3	5	4	4	5	5	4	3	4	5	5	5	4	3	4	5	4	3	4	5	5	5
3	3	2	3	3	2	3	2	3	3	5	4	3	2	3	4	2	5	4	3	4	3	4	3	2	2	2	1	1	1	2	2	2	1	1	1	2	1	1	1	2	2	2	1
2	2	3	2	2	3	2	3	2	2	5	3	4	4	4	3	4	5	3	4	3	4	3	4	4	4	4	3	4	3	4	4	4	3	4	3	4	3	4	3	4	4	4	3
3	4	4	4	4	4	4	4	4	4	3	5	5	4	5	5	4	3	5	5	5	5	5	5	4	3	4	5	4	3	3	4	4	5	4	3	3	5	4	3	3	4	4	5
3	4	4	4	4	4	4	4	4	4	3	3	3	4	3	3	3	3	3	3	3	3	3	3	3	4	4	5	5	3	4	4	4	5	5	3	4	5	5	3	4	4	4	5
3	4	5	4	4	5	4	5	4	4	3	5	5	3	5	5	5	3	5	5	5	5	5	5	5	4	3	4	5	5	4	3	3	4	5	5	4	4	5	5	4	3	3	4
4	5	5	5	5	5	5	5	5	5	5	5	5	5	5	5	3	5	5	5	5	5	5	5	3	3	5	5	4	5	3	5	5	5	4	5	3	5	4	5	3	5	5	5
4	3	4	3	3	4	3	4	3	3	4	3	2	3	2	3	3	4	3	2	3	2	3	2	3	4	3	4	3	4	4	3	3	4	3	4	4	4	3	4	4	3	3	4
3	2	1	2	2	1	2	1	2	2	3	4	3	2	3	4	2	3	4	3	4	3	4	3	2	1	2	1	2	2	1	2	2	1	2	2	1	1	2	2	1	2	2	1
4	4	5	4	4	5	4	5	4	4	4	5	5	4	5	5	3	4	5	5	5	5	5	5	3	3	4	5	3	4	3	4	4	5	3	4	3	5	3	4	3	4	4	5
5	4	3	4	4	3	4	3	4	4	4	4	3	3	3	4	3	4	4	3	4	3	4	3	3	5	3	4	3	3	5	3	3	4	3	3	5	4	3	3	5	3	3	4
3	5	3	5	5	3	5	3	5	5	3	5	4	5	4	5	3	3	5	4	5	4	5	4	3	4	5	5	3	5	4	5	5	5	3	5	4	5	3	5	4	5	5	5
3	3	4	3	3	4	3	4	3	3	3	2	2	4	2	2	5	3	2	2	2	2	2	2	5	3	4	5	3	3	3	4	4	5	3	3	3	5	3	3	3	4	4	5
4	3	5	3	3	5	3	5	3	3	5	5	5	5	5	5	5	5	5	5	5	5	5	5	5	3	5	4	5	4	3	5	5	4	5	4	3	4	5	4	3	5	5	4
3	3	3	3	3	3	3	3	3	3	5	3	5	4	5	3	5	5	3	5	3	5	3	5	5	5	4	5	5	3	5	4	4	5	5	3	5	5	5	3	5	4	4	5
1	1	1	1	1	1	1	1	1	1	4	4	3	3	3	4	2	4	4	3	4	3	4	3	2	1	3	1	3	1	1	3	3	1	3	1	1	1	3	1	1	3	3	1
3	3	3	3	3	3	3	3	3	3	4	4	4	1	4	4	2	4	4	4	4	4	4	4	2	2	1	2	2	3	2	1	1	2	2	3	2	2	2	3	2	1	1	2
4	3	3	3	3	3	3	3	3	3	3	3	3	4	3	3	2	3	3	3	3	3	3	3	2	2	4	3	3	3	2	4	4	3	3	3	2	3	3	3	2	4	4	3
2	3	3	3	3	3	3	3	3	3	5	4	3	5	3	4	5	5	4	3	4	3	4	3	5	4	5	5	3	4	4	5	5	5	3	4	4	5	3	4	4	5	5	5
5	4	4	4	4	4	4	4	4	4	3	5	5	3	5	5	5	3	5	5	5	5	5	5	5	3	3	5	3	4	3	3	3	5	3	4	3	5	3	4	3	3	3	5
4	3	4	3	3	4	3	4	3	3	5	3	3	3	3	3	5	5	3	3	3	3	3	3	5	4	3	5	3	4	4	3	3	5	3	4	4	5	3	4	4	3	3	5
3	5	5	5	5	5	5	5	5	5	3	3	4	3	4	3	3	3	3	4	3	4	3	4	3	4	3	4	4	3	4	3	3	4	4	3	4	4	4	3	4	3	3	4
2	2	3	2	2	3	2	3	2	2	5	3	5	2	5	3	3	5	3	5	3	5	3	5	3	3	2	4	3	4	3	2	2	4	3	4	3	4	3	4	3	2	2	4
3	3	2	3	3	2	3	2	3	3	3	2	2	2	2	2	4	3	2	2	2	2	2	2	4	2	2	3	4	3	2	2	2	3	4	3	2	3	4	3	2	2	2	3
3	5	5	5	5	5	5	5	5	5	5	5	4	3	4	5	4	5	5	4	5	4	5	4	4	4	3	5	4	4	4	3	3	5	4	4	4	5	4	4	4	3	3	5
2	4	3	4	4	3	4	3	4	4	3	4	3	4	3	4	4	3	4	3	4	3	4	3	4	2	4	3	3	2	2	4	4	3	3	2	2	3	3	2	2	4	4	3
3	5	5	5	5	5	5	5	5	5	3	5	3	5	3	5	3	3	5	3	5	3	5	3	3	3	5	3	5	3	3	5	5	3	5	3	3	3	5	3	3	5	5	3
3	1	2	1	1	2	1	2	1	1	4	4	4	3	4	4	3	4	4	4	4	4	4	4	3	1	3	2	3	1	1	3	3	2	3	1	1	2	3	1	1	3	3	2
4	3	5	3	3	5	3	5	3	3	4	5	4	4	4	5	4	4	5	4	5	4	5	4	4	4	4	4	3	5	4	4	4	4	3	5	4	4	3	5	4	4	4	4
4	4	5	4	4	5	4	5	4	4	5	3	4	5	4	3	5	5	3	4	3	4	3	4	5	5	5	4	5	4	5	5	5	4	5	4	5	4	5	4	5	5	5	4
3	1	1	1	1	1	1	1	1	1	2	3	1	3	1	3	2	2	3	1	3	1	3	1	2	1	3	2	3	2	1	3	3	2	3	2	1	2	3	2	1	3	3	2
4	4	5	4	4	5	4	5	4	4	5	4	4	3	4	4	5	5	4	4	4	4	4	4	5	3	3	4	3	4	3	3	3	4	3	4	3	4	3	4	3	3	3	4
4	4	5	4	4	5	4	5	4	4	4	4	5	4	5	4	4	4	4	5	4	5	4	5	4	4	4	4	4	5	4	4	4	4	4	5	4	4	4	5	4	4	4	4
5	5	3	5	5	3	5	3	5	5	5	4	3	5	3	4	5	5	4	3	4	3	4	3	5	3	5	3	5	5	3	5	5	3	5	5	3	3	5	5	3	5	5	3
2	2	2	2	2	2	2	2	2	2	1	2	3	2	3	2	3	1	2	3	2	3	2	3	3	2	2	2	3	3	2	2	2	2	3	3	2	2	3	3	2	2	2	2
4	3	3	3	3	3	3	3	3	3	4	3	3	5	3	3	4	4	3	3	3	3	3	3	4	5	5	5	5	3	5	5	5	5	5	3	5	5	5	3	5	5	5	5
3	3	5	3	3	5	3	5	3	3	4	3	4	2	4	3	3	4	3	4	3	4	3	4	3	3	2	3	2	2	3	2	2	3	2	2	3	3	2	2	3	2	2	3
2	2	3	2	2	3	2	3	2	2	5	3	4	4	4	3	4	5	3	4	3	4	3	4	4	4	4	5	4	3	4	4	4	5	4	3	4	5	4	3	4	4	4	5
4	3	5	3	3	5	3	5	3	3	3	3	5	4	5	3	3	3	3	5	3	5	3	5	3	3	4	4	3	3	3	4	4	4	3	3	3	4	3	3	3	4	4	4
3	4	4	4	4	4	4	4	4	4	3	3	5	5	5	3	5	3	3	5	3	5	3	5	5	5	5	5	4	5	5	5	5	5	4	5	5	5	4	5	5	5	5	5
1	1	1	1	1	1	1	1	1	1	1	2	1	3	1	2	1	1	2	1	2	1	2	1	1	1	3	1	1	1	1	3	3	1	1	1	1	1	1	1	1	3	3	1
4	5	4	5	5	4	5	4	5	5	5	3	5	5	5	3	4	5	3	5	3	5	3	5	4	5	5	4	3	5	5	5	5	4	3	5	5	4	3	5	5	5	5	4
2	1	1	1	1	1	1	1	1	1	5	4	4	1	4	4	1	5	4	4	4	4	4	4	1	1	1	2	3	3	1	1	1	2	3	3	1	2	3	3	1	1	1	2
3	2	2	2	2	2	2	2	2	2	4	2	4	4	4	2	3	4	2	4	2	4	2	4	3	3	4	5	5	3	3	4	4	5	5	3	3	5	5	3	3	4	4	5
5	3	5	3	3	5	3	5	3	3	3	5	4	3	4	5	5	3	5	4	5	4	5	4	5	3	3	5	3	3	3	3	3	5	3	3	3	5	3	3	3	3	3	5
3	3	4	3	3	4	3	4	3	3	1	1	1	1	1	1	1	1	1	1	1	1	1	1	1	2	1	1	2	3	2	1	1	1	2	3	2	1	2	3	2	1	1	1
5	3	5	3	3	5	3	5	3	3	3	5	5	5	5	5	3	3	5	5	5	5	5	5	3	3	5	5	3	5	3	5	5	5	3	5	3	5	3	5	3	5	5	5
5	4	5	4	4	5	4	5	4	4	3	5	3	4	3	5	5	3	5	3	5	3	5	3	5	3	4	4	3	5	3	4	4	4	3	5	3	4	3	5	3	4	4	4
3	4	5	4	4	5	4	5	4	4	5	4	3	3	3	4	3	5	4	3	4	3	4	3	3	3	3	2	1	2	3	3	3	2	1	2	3	2	1	2	3	3	3	2
3	2	1	2	2	1	2	1	2	2	5	3	4	3	4	3	2	5	3	4	3	4	3	4	2	3	3	4	4	4	3	3	3	4	4	4	3	4	4	4	3	3	3	4
3	3	5	3	3	5	3	5	3	3	4	4	2	3	2	4	4	4	4	2	4	2	4	2	4	3	3	3	2	3	3	3	3	3	2	3	3	3	2	3	3	3	3	3
4	5	4	5	5	4	5	4	5	5	4	4	5	5	5	4	5	4	4	5	4	5	4	5	5	3	5	3	5	5	3	5	5	3	5	5	3	3	5	5	3	5	5	3
3	2	2	2	2	2	2	2	2	2	3	4	3	3	3	4	5	3	4	3	4	3	4	3	5	5	3	3	5	4	5	3	3	3	5	4	5	3	5	4	5	3	3	3
2	3	1	3	3	1	3	1	3	3	1	3	2	4	2	3	3	1	3	2	3	2	3	2	3	4	4	4	3	3	4	4	4	4	3	3	4	4	3	3	4	4	4	4
4	3	4	3	3	4	3	4	3	3	1	1	1	2	1	1	3	1	1	1	1	1	1	1	3	3	2	3	1	3	3	2	2	3	1	3	3	3	1	3	3	2	2	3
3	3	5	3	3	5	3	5	3	3	4	4	3	2	3	4	2	4	4	3	4	3	4	3	2	2	2	3	3	3	2	2	2	3	3	3	2	3	3	3	2	2	2	3
3	3	3	3	3	3	3	3	3	3	4	5	5	3	5	5	3	4	5	5	5	5	5	5	3	5	3	5	5	5	5	3	3	5	5	5	5	5	5	5	5	3	3	5
5	4	5	4	4	5	4	5	4	4	2	3	1	3	1	3	3	2	3	1	3	1	3	1	3	3	3	1	3	1	3	3	3	1	3	1	3	1	3	1	3	3	3	1
4	4	4	4	4	4	4	4	4	4	4	3	4	3	4	3	4	4	3	4	3	4	3	4	4	3	3	4	4	3	3	3	3	4	4	3	3	4	4	3	3	3	3	4
2	2	2	2	2	2	2	2	2	2	3	2	3	3	3	2	2	3	2	3	2	3	2	3	2	2	3	2	2	3	2	3	3	2	2	3	2	2	2	3	2	3	3	2
4	3	5	3	3	5	3	5	3	3	3	5	5	4	5	5	5	3	5	5	5	5	5	5	5	4	4	5	5	5	4	4	4	5	5	5	4	5	5	5	4	4	4	5
5	4	5	4	4	5	4	5	4	4	4	5	3	4	3	5	4	4	5	3	5	3	5	3	4	4	4	4	3	5	4	4	4	4	3	5	4	4	3	5	4	4	4	4
3	3	1	3	3	1	3	1	3	3	5	3	4	2	4	3	3	5	3	4	3	4	3	4	3	2	2	2	1	1	2	2	2	2	1	1	2	2	1	1	2	2	2	2
3	4	3	4	4	3	4	3	4	4	2	3	1	4	1	3	3	2	3	1	3	1	3	1	3	4	4	4	4	4	4	4	4	4	4	4	4	4	4	4	4	4	4	4
3	3	4	3	3	4	3	4	3	3	3	5	3	5	3	5	4	3	5	3	5	3	5	3	4	5	5	4	4	3	5	5	5	4	4	3	5	4	4	3	5	5	5	4
3	2	3	2	2	3	2	3	2	2	1	1	1	2	1	1	2	1	1	1	1	1	1	1	2	2	2	3	3	3	2	2	2	3	3	3	2	3	3	3	2	2	2	3
2	4	3	4	4	3	4	3	4	4	5	3	4	2	4	3	4	5	3	4	3	4	3	4	4	2	2	3	3	3	2	2	2	3	3	3	2	3	3	3	2	2	2	3
5	5	4	5	5	4	5	4	5	5	3	5	5	3	5	5	4	3	5	5	5	5	5	5	4	4	3	5	5	5	4	3	3	5	5	5	4	5	5	5	4	3	3	5
3	1	1	1	1	1	1	1	1	1	5	3	4	1	4	3	3	5	3	4	3	4	3	4	3	1	1	1	1	3	1	1	1	1	1	3	1	1	1	3	1	1	1	1
3	2	4	2	2	4	2	4	2	2	5	3	3	4	3	3	4	5	3	3	3	3	3	3	4	2	4	3	2	4	2	4	4	3	2	4	2	3	2	4	2	4	4	3
4	3	4	3	3	4	3	4	3	3	4	4	5	5	5	4	5	4	4	5	4	5	4	5	5	5	5	4	5	4	5	5	5	4	5	4	5	4	5	4	5	5	5	4
3	3	4	3	3	4	3	4	3	3	1	3	1	1	1	3	3	1	3	1	3	1	3	1	3	2	1	1	3	3	2	1	1	1	3	3	2	1	3	3	2	1	1	1
5	4	4	4	4	4	4	4	4	4	5	5	3	4	3	5	3	5	5	3	5	3	5	3	3	4	4	5	3	5	4	4	4	5	3	5	4	5	3	5	4	4	4	5
3	4	4	4	4	4	4	4	4	4	2	1	1	3	1	1	3	2	1	1	1	1	1	1	3	3	3	2	3	2	3	3	3	2	3	2	3	2	3	2	3	3	3	2
1	1	1	1	1	1	1	1	1	1	4	2	4	2	4	2	3	4	2	4	2	4	2	4	3	2	2	2	2	1	2	2	2	2	2	1	2	2	2	1	2	2	2	2
3	2	4	2	2	4	2	4	2	2	3	2	4	3	4	2	4	3	2	4	2	4	2	4	4	5	3	5	3	4	5	3	3	5	3	4	5	5	3	4	5	3	3	5
5	3	3	3	3	3	3	3	3	3	3	4	4	3	4	4	4	3	4	4	4	4	4	4	4	5	3	4	4	3	5	3	3	4	4	3	5	4	4	3	5	3	3	4
3	2	3	2	2	3	2	3	2	2	2	2	1	3	1	2	3	2	2	1	2	1	2	1	3	2	3	4	4	3	2	3	3	4	4	3	2	4	4	3	2	3	3	4
4	4	5	4	4	5	4	5	4	4	5	3	4	2	4	3	3	5	3	4	3	4	3	4	3	2	2	1	2	3	2	2	2	1	2	3	2	1	2	3	2	2	2	1
3	2	3	2	2	3	2	3	2	2	3	3	4	3	4	3	2	3	3	4	3	4	3	4	2	3	3	2	2	3	3	3	3	2	2	3	3	2	2	3	3	3	3	2
3	4	4	4	4	4	4	4	4	4	4	5	3	3	3	5	5	4	5	3	5	3	5	3	5	4	3	5	3	5	4	3	3	5	3	5	4	5	3	5	4	3	3	5
3	4	4	4	4	4	4	4	4	4	1	1	1	2	1	1	1	1	1	1	1	1	1	1	1	3	2	1	2	3	3	2	2	1	2	3	3	1	2	3	3	2	2	1
5	4	5	4	4	5	4	5	4	4	5	4	4	3	4	4	3	5	4	4	4	4	4	4	3	5	3	5	3	3	5	3	3	5	3	3	5	5	3	3	5	3	3	5
3	4	5	4	4	5	4	5	4	4	4	3	5	4	5	3	3	4	3	5	3	5	3	5	3	4	4	4	3	3	4	4	4	4	3	3	4	4	3	3	4	4	4	4
2	1	1	1	1	1	1	1	1	1	4	3	2	3	2	3	3	4	3	2	3	2	3	2	3	1	3	1	1	3	1	3	3	1	1	3	1	1	1	3	1	3	3	1
1	1	1	1	1	1	1	1	1	1	1	1	2	2	2	1	1	1	1	2	1	2	1	2	1	1	2	3	2	1	1	2	2	3	2	1	1	3	2	1	1	2	2	3
4	3	5	3	3	5	3	5	3	3	3	3	4	4	4	3	4	3	3	4	3	4	3	4	4	5	4	4	3	5	5	4	4	4	3	5	5	4	3	5	5	4	4	4
3	2	4	2	2	4	2	4	2	2	1	1	2	3	2	1	4	1	1	2	1	2	1	2	4	4	3	5	4	3	4	3	3	5	4	3	4	5	4	3	4	3	3	5
5	3	4	3	3	4	3	4	3	3	3	5	3	4	3	5	4	3	5	3	5	3	5	3	4	5	4	4	4	4	5	4	4	4	4	4	5	4	4	4	5	4	4	4
4	4	4	4	4	4	4	4	4	4	5	5	3	3	3	5	3	5	5	3	5	3	5	3	3	4	3	5	4	4	4	3	3	5	4	4	4	5	4	4	4	3	3	5
4	3	4	3	3	4	3	4	3	3	4	4	3	4	3	4	5	4	4	3	4	3	4	3	5	3	4	4	3	5	3	4	4	4	3	5	3	4	3	5	3	4	4	4
5	4	4	4	4	4	4	4	4	4	4	5	4	4	4	5	5	4	5	4	5	4	5	4	5	5	4	4	4	5	5	4	4	4	4	5	5	4	4	5	5	4	4	4
2	1	1	1	1	1	1	1	1	1	3	4	2	3	2	4	3	3	4	2	4	2	4	2	3	2	3	2	3	3	2	3	3	2	3	3	2	2	3	3	2	3	3	2
2	3	4	3	3	4	3	4	3	3	3	2	4	4	4	2	2	3	2	4	2	4	2	4	2	3	4	4	2	3	3	4	4	4	2	3	3	4	2	3	3	4	4	4
5	3	3	3	3	3	3	3	3	3	3	3	5	3	5	3	5	3	3	5	3	5	3	5	5	5	3	5	3	4	5	3	3	5	3	4	5	5	3	4	5	3	3	5
4	5	5	5	5	5	5	5	5	5	3	3	5	4	5	3	5	3	3	5	3	5	3	5	5	5	4	4	5	4	5	4	4	4	5	4	5	4	5	4	5	4	4	4
2	1	1	1	1	1	1	1	1	1	5	3	3	2	3	3	2	5	3	3	3	3	3	3	2	1	2	3	3	1	1	2	2	3	3	1	1	3	3	1	1	2	2	3
5	3	5	3	3	5	3	5	3	3	4	4	4	2	4	4	3	4	4	4	4	4	4	4	3	2	2	2	2	2	2	2	2	2	2	2	2	2	2	2	2	2	2	2
4	3	3	3	3	3	3	3	3	3	4	3	4	3	4	3	4	4	3	4	3	4	3	4	4	3	3	5	4	4	3	3	3	5	4	4	3	5	4	4	3	3	3	5
4	3	3	3	3	3	3	3	3	3	5	4	3	4	3	4	3	5	4	3	4	3	4	3	3	4	4	5	3	3	4	4	4	5	3	3	4	5	3	3	4	4	4	5
3	2	3	2	2	3	2	3	2	2	4	4	3	2	3	4	2	4	4	3	4	3	4	3	2	2	2	1	3	1	2	2	2	1	3	1	2	1	3	1	2	2	2	1
4	3	5	3	3	5	3	5	3	3	4	3	4	2	4	3	4	4	3	4	3	4	3	4	4	2	2	3	3	3	2	2	2	3	3	3	2	3	3	3	2	2	2	3
5	3	3	3	3	3	3	3	3	3	5	3	5	5	5	3	5	5	3	5	3	5	3	5	5	5	5	5	3	3	5	5	5	5	3	3	5	5	3	3	5	5	5	5
3	3	5	3	3	5	3	5	3	3	5	4	4	3	4	4	4	5	4	4	4	4	4	4	4	3	3	5	4	4	3	3	3	5	4	4	3	5	4	4	3	3	3	5
4	4	4	4	4	4	4	4	4	4	5	3	4	2	4	3	4	5	3	4	3	4	3	4	4	4	2	3	3	3	4	2	2	3	3	3	4	3	3	3	4	2	2	3
5	4	4	4	4	4	4	4	4	4	5	5	5	3	5	5	5	5	5	5	5	5	5	5	5	3	3	5	4	3	3	3	3	5	4	3	3	5	4	3	3	3	3	5
3	2	3	2	2	3	2	3	2	2	2	2	2	1	2	2	1	2	2	2	2	2	2	2	1	1	1	1	2	2	1	1	1	1	2	2	1	1	2	2	1	1	1	1
1	3	2	3	3	2	3	2	3	3	5	4	5	4	5	4	3	5	4	5	4	5	4	5	3	4	4	4	5	4	4	4	4	4	5	4	4	4	5	4	4	4	4	4
3	4	4	4	4	4	4	4	4	4	2	3	3	5	3	3	3	2	3	3	3	3	3	3	3	4	5	5	4	4	4	5	5	5	4	4	4	5	4	4	4	5	5	5
5	3	5	3	3	5	3	5	3	3	4	3	5	3	5	3	4	4	3	5	3	5	3	5	4	4	3	5	4	5	4	3	3	5	4	5	4	5	4	5	4	3	3	5
3	2	1	2	2	1	2	1	2	2	2	2	2	1	2	2	2	2	2	2	2	2	2	2	2	3	1	2	3	2	3	1	1	2	3	2	3	2	3	2	3	1	1	2
3	4	5	4	4	5	4	5	4	4	3	3	3	3	3	3	4	3	3	3	3	3	3	3	4	3	3	4	3	3	3	3	3	4	3	3	3	4	3	3	3	3	3	4
3	2	4	2	2	4	2	4	2	2	1	2	2	4	2	2	5	1	2	2	2	2	2	2	5	3	4	5	3	4	3	4	4	5	3	4	3	5	3	4	3	4	4	5
1	3	2	3	3	2	3	2	3	3	5	4	3	3	3	4	2	5	4	3	4	3	4	3	2	2	3	2	3	2	2	3	3	2	3	2	2	2	3	2	2	3	3	2
2	2	2	2	2	2	2	2	2	2	3	3	2	4	2	3	4	3	3	2	3	2	3	2	4	4	4	3	2	3	4	4	4	3	2	3	4	3	2	3	4	4	4	3
4	5	5	5	5	5	5	5	5	5	4	3	4	5	4	3	5	4	3	4	3	4	3	4	5	3	5	3	5	4	3	5	5	3	5	4	3	3	5	4	3	5	5	3
1	2	2	2	2	2	2	2	2	2	3	3	2	3	2	3	3	3	3	2	3	2	3	2	3	3	3	2	1	2	3	3	3	2	1	2	3	2	1	2	3	3	3	2
3	4	4	4	4	4	4	4	4	4	3	4	4	2	4	4	4	3	4	4	4	4	4	4	4	4	2	3	3	4	4	2	2	3	3	4	4	3	3	4	4	2	2	3
2	2	1	2	2	1	2	1	2	2	4	4	4	2	4	4	1	4	4	4	4	4	4	4	1	2	2	2	1	3	2	2	2	2	1	3	2	2	1	3	2	2	2	2
2	3	4	3	3	4	3	4	3	3	2	1	2	4	2	1	5	2	1	2	1	2	1	2	5	5	4	5	4	4	5	4	4	5	4	4	5	5	4	4	5	4	4	5
3	3	3	3	3	3	3	3	3	3	5	4	3	3	3	4	3	5	4	3	4	3	4	3	3	4	3	3	3	5	4	3	3	3	3	5	4	3	3	5	4	3	3	3
2	3	4	3	3	4	3	4	3	3	1	2	1	2	1	2	1	1	2	1	2	1	2	1	1	2	2	1	2	2	2	2	2	1	2	2	2	1	2	2	2	2	2	1
3	4	5	4	4	5	4	5	4	4	4	5	5	5	5	5	5	4	5	5	5	5	5	5	5	5	5	3	5	4	5	5	5	3	5	4	5	3	5	4	5	5	5	3
5	5	5	5	5	5	5	5	5	5	5	3	5	4	5	3	5	5	3	5	3	5	3	5	5	4	4	3	3	5	4	4	4	3	3	5	4	3	3	5	4	4	4	3
3	3	4	3	3	4	3	4	3	3	1	3	3	3	3	3	3	1	3	3	3	3	3	3	3	3	3	2	1	3	3	3	3	2	1	3	3	2	1	3	3	3	3	2
3	5	4	5	5	4	5	4	5	5	4	5	3	3	3	5	3	4	5	3	5	3	5	3	3	5	3	4	4	4	5	3	3	4	4	4	5	4	4	4	5	3	3	4
4	5	3	5	5	3	5	3	5	5	5	5	5	5	5	5	5	5	5	5	5	5	5	5	5	4	5	4	5	4	4	5	5	4	5	4	4	4	5	4	4	5	5	4
3	3	3	3	3	3	3	3	3	3	3	4	3	2	3	4	3	3	4	3	4	3	4	3	3	2	2	4	2	4	2	2	2	4	2	4	2	4	2	4	2	2	2	4
4	4	5	4	4	5	4	5	4	4	4	5	4	5	4	5	5	4	5	4	5	4	5	4	5	4	5	5	3	3	4	5	5	5	3	3	4	5	3	3	4	5	5	5
3	3	2	3	3	2	3	2	3	3	1	1	2	1	2	1	2	1	1	2	1	2	1	2	2	3	1	1	1	2	3	1	1	1	1	2	3	1	1	2	3	1	1	1
5	4	4	4	4	4	4	4	4	4	5	4	4	5	4	4	5	5	4	4	4	4	4	4	5	4	5	3	5	4	4	5	5	3	5	4	4	3	5	4	4	5	5	3
2	2	4	2	2	4	2	4	2	2	5	4	4	3	4	4	2	5	4	4	4	4	4	4	2	2	3	2	2	2	2	3	3	2	2	2	2	2	2	2	2	3	3	2
3	3	5	3	3	5	3	5	3	3	4	4	4	4	4	4	4	4	4	4	4	4	4	4	4	4	4	4	5	4	4	4	4	4	5	4	4	4	5	4	4	4	4	4
3	4	5	4	4	5	4	5	4	4	5	5	5	4	5	5	4	5	5	5	5	5	5	5	4	3	4	4	3	3	3	4	4	4	3	3	3	4	3	3	3	4	4	4
2	3	1	3	3	1	3	1	3	3	2	1	1	4	1	1	3	2	1	1	1	1	1	1	3	4	4	5	4	4	4	4	4	5	4	4	4	5	4	4	4	4	4	5
3	2	2	2	2	2	2	2	2	2	2	1	2	3	2	1	4	2	1	2	1	2	1	2	4	3	3	5	5	3	3	3	3	5	5	3	3	5	5	3	3	3	3	5
5	5	4	5	5	4	5	4	5	5	5	4	3	4	3	4	4	5	4	3	4	3	4	3	4	4	4	4	3	3	4	4	4	4	3	3	4	4	3	3	4	4	4	4
3	3	5	3	3	5	3	5	3	3	5	4	4	4	4	4	4	5	4	4	4	4	4	4	4	5	4	4	3	3	5	4	4	4	3	3	5	4	3	3	5	4	4	4
2	4	3	4	4	3	4	3	4	4	2	2	3	3	3	2	4	2	2	3	2	3	2	3	4	4	3	5	4	4	4	3	3	5	4	4	4	5	4	4	4	3	3	5
1	2	1	2	2	1	2	1	2	2	5	4	4	3	4	4	3	5	4	4	4	4	4	4	3	1	3	1	1	1	1	3	3	1	1	1	1	1	1	1	1	3	3	1
3	4	5	4	4	5	4	5	4	4	5	3	3	4	3	3	3	5	3	3	3	3	3	3	3	4	4	4	5	5	4	4	4	4	5	5	4	4	5	5	4	4	4	4
4	4	5	4	4	5	4	5	4	4	4	4	4	1	4	4	2	4	4	4	4	4	4	4	2	2	1	1	1	2	2	1	1	1	1	2	2	1	1	2	2	1	1	1
3	3	3	3	3	3	3	3	3	3	2	3	2	2	2	3	3	2	3	2	3	2	3	2	3	1	2	1	3	3	1	2	2	1	3	3	1	1	3	3	1	2	2	1
3	5	4	5	5	4	5	4	5	5	5	4	4	5	4	4	5	5	4	4	4	4	4	4	5	3	5	4	5	4	3	5	5	4	5	4	3	4	5	4	3	5	5	4
4	3	5	3	3	5	3	5	3	3	3	5	4	2	4	5	3	3	5	4	5	4	5	4	3	1	2	1	1	2	1	2	2	1	1	2	1	1	1	2	1	2	2	1
1	2	1	2	2	1	2	1	2	2	4	2	3	3	3	2	3	4	2	3	2	3	2	3	3	1	3	3	2	2	1	3	3	3	2	2	1	3	2	2	1	3	3	3
2	2	3	2	2	3	2	3	2	2	3	2	2	2	2	2	1	3	2	2	2	2	2	2	1	1	2	1	2	2	1	2	2	1	2	2	1	1	2	2	1	2	2	1
3	2	1	2	2	1	2	1	2	2	4	3	3	3	3	3	3	4	3	3	3	3	3	3	3	4	3	4	3	3	4	3	3	4	3	3	4	4	3	3	4	3	3	4
2	2	3	2	2	3	2	3	2	2	1	1	2	2	2	1	3	1	1	2	1	2	1	2	3	3	2	3	3	3	3	2	2	3	3	3	3	3	3	3	3	2	2	3
3	2	3	2	2	3	2	3	2	2	4	4	3	2	3	4	3	4	4	3	4	3	4	3	3	2	2	4	4	3	2	2	2	4	4	3	2	4	4	3	2	2	2	4
2	1	1	1	1	1	1	1	1	1	4	4	2	3	2	4	1	4	4	2	4	2	4	2	1	3	3	1	2	1	3	3	3	1	2	1	3	1	2	1	3	3	3	1
2	3	2	3	3	2	3	2	3	3	1	2	3	3	3	2	1	1	2	3	2	3	2	3	1	2	3	1	1	1	2	3	3	1	1	1	2	1	1	1	2	3	3	1
5	3	5	3	3	5	3	5	3	3	4	3	3	4	3	3	3	4	3	3	3	3	3	3	3	3	4	5	4	5	3	4	4	5	4	5	3	5	4	5	3	4	4	5
5	5	3	5	5	3	5	3	5	5	4	5	5	3	5	5	5	4	5	5	5	5	5	5	5	4	3	5	4	4	4	3	3	5	4	4	4	5	4	4	4	3	3	5
2	4	4	4	4	4	4	4	4	4	2	2	2	2	2	2	4	2	2	2	2	2	2	2	4	3	2	4	2	4	3	2	2	4	2	4	3	4	2	4	3	2	2	4
2	2	3	2	2	3	2	3	2	2	5	4	4	2	4	4	2	5	4	4	4	4	4	4	2	3	2	3	3	3	3	2	2	3	3	3	3	3	3	3	3	2	2	3
3	2	2	2	2	2	2	2	2	2	5	4	5	4	5	4	3	5	4	5	4	5	4	5	3	4	4	4	4	3	4	4	4	4	4	3	4	4	4	3	4	4	4	4
5	3	5	3	3	5	3	5	3	3	3	3	3	4	3	3	5	3	3	3	3	3	3	3	5	4	4	5	3	5	4	4	4	5	3	5	4	5	3	5	4	4	4	5
3	3	3	3	3	3	3	3	3	3	4	2	4	1	4	2	3	4	2	4	2	4	2	4	3	3	1	2	2	3	3	1	1	2	2	3	3	2	2	3	3	1	1	2
4	5	4	5	5	4	5	4	5	5	4	5	5	5	5	5	5	4	5	5	5	5	5	5	5	4	5	4	5	4	4	5	5	4	5	4	4	4	5	4	4	5	5	4
1	2	1	2	2	1	2	1	2	2	2	1	3	3	3	1	2	2	1	3	1	3	1	3	2	3	3	2	1	3	3	3	3	2	1	3	3	2	1	3	3	3	3	2
3	4	3	4	4	3	4	3	4	4	3	2	3	3	3	2	2	3	2	3	2	3	2	3	2	3	3	3	2	4	3	3	3	3	2	4	3	3	2	4	3	3	3	3
3	3	3	3	3	3	3	3	3	3	5	5	3	4	3	5	4	5	5	3	5	3	5	3	4	5	4	5	5	5	5	4	4	5	5	5	5	5	5	5	5	4	4	5
4	5	5	5	5	5	5	5	5	5	4	5	4	4	4	5	4	4	5	4	5	4	5	4	4	3	4	5	5	3	3	4	4	5	5	3	3	5	5	3	3	4	4	5
3	2	2	2	2	2	2	2	2	2	3	2	3	3	3	2	3	3	2	3	2	3	2	3	3	1	3	2	1	3	1	3	3	2	1	3	1	2	1	3	1	3	3	2
3	4	5	4	4	5	4	5	4	4	4	3	3	3	3	3	3	4	3	3	3	3	3	3	3	2	3	3	2	4	2	3	3	3	2	4	2	3	2	4	2	3	3	3
2	1	1	1	1	1	1	1	1	1	2	1	3	2	3	1	2	2	1	3	1	3	1	3	2	2	2	2	3	1	2	2	2	2	3	1	2	2	3	1	2	2	2	2
3	4	4	4	4	4	4	4	4	4	3	3	3	3	3	3	3	3	3	3	3	3	3	3	3	4	3	4	4	3	4	3	3	4	4	3	4	4	4	3	4	3	3	4
4	4	4	4	4	4	4	4	4	4	4	3	3	1	3	3	2	4	3	3	3	3	3	3	2	3	1	1	1	2	3	1	1	1	1	2	3	1	1	2	3	1	1	1
5	3	5	3	3	5	3	5	3	3	4	3	5	3	5	3	3	4	3	5	3	5	3	5	3	3	3	5	5	4	3	3	3	5	5	4	3	5	5	4	3	3	3	5
5	5	5	5	5	5	5	5	5	5	5	4	3	3	3	4	4	5	4	3	4	3	4	3	4	3	3	4	3	5	3	3	3	4	3	5	3	4	3	5	3	3	3	4
3	2	1	2	2	1	2	1	2	2	3	3	3	5	3	3	3	3	3	3	3	3	3	3	3	3	5	5	4	4	3	5	5	5	4	4	3	5	4	4	3	5	5	5
2	3	2	3	3	2	3	2	3	3	1	1	3	2	3	1	3	1	1	3	1	3	1	3	3	3	2	3	3	3	3	2	2	3	3	3	3	3	3	3	3	2	2	3
3	4	3	4	4	3	4	3	4	4	1	1	2	4	2	1	4	1	1	2	1	2	1	2	4	3	4	3	4	3	3	4	4	3	4	3	3	3	4	3	3	4	4	3
3	3	2	3	3	2	3	2	3	3	2	3	2	1	2	3	1	2	3	2	3	2	3	2	1	1	1	1	1	2	1	1	1	1	1	2	1	1	1	2	1	1	1	1
3	3	2	3	3	2	3	2	3	3	4	3	4	1	4	3	2	4	3	4	3	4	3	4	2	1	1	2	2	1	1	1	1	2	2	1	1	2	2	1	1	1	1	2
5	4	5	4	4	5	4	5	4	4	3	3	3	4	3	3	5	3	3	3	3	3	3	3	5	5	4	4	5	4	5	4	4	4	5	4	5	4	5	4	5	4	4	4
2	4	4	4	4	4	4	4	4	4	5	3	3	2	3	3	3	5	3	3	3	3	3	3	3	1	2	1	2	2	1	2	2	1	2	2	1	1	2	2	1	2	2	1
2	2	1	2	2	1	2	1	2	2	1	1	2	1	2	1	2	1	1	2	1	2	1	2	2	3	1	2	3	1	3	1	1	2	3	1	3	2	3	1	3	1	1	2
5	5	5	5	5	5	5	5	5	5	5	5	5	5	5	5	5	5	5	5	5	5	5	5	5	4	5	5	3	5	4	5	5	5	3	5	4	5	3	5	4	5	5	5
5	4	4	4	4	4	4	4	4	4	5	5	5	4	5	5	5	5	5	5	5	5	5	5	5	4	4	4	3	4	4	4	4	4	3	4	4	4	3	4	4	4	4	4
4	5	5	5	5	5	5	5	5	5	4	5	5	3	5	5	4	4	5	5	5	5	5	5	4	4	3	4	4	3	4	3	3	4	4	3	4	4	4	3	4	3	3	4
4	4	4	4	4	4	4	4	4	4	5	5	3	3	3	5	5	5	5	3	5	3	5	3	5	3	3	5	3	3	3	3	3	5	3	3	3	5	3	3	3	3	3	5
2	1	2	1	1	2	1	2	1	1	3	3	2	3	2	3	3	3	3	2	3	2	3	2	3	2	3	3	2	3	2	3	3	3	2	3	2	3	2	3	2	3	3	3
3	5	4	5	5	4	5	4	5	5	4	4	3	5	3	4	3	4	4	3	4	3	4	3	3	5	5	4	4	4	5	5	5	4	4	4	5	4	4	4	5	5	5	4
2	1	2	1	1	2	1	2	1	1	1	1	1	1	1	1	1	1	1	1	1	1	1	1	1	2	1	2	3	1	2	1	1	2	3	1	2	2	3	1	2	1	1	2
4	4	4	4	4	4	4	4	4	4	4	4	2	3	2	4	4	4	4	2	4	2	4	2	4	5	3	5	3	4	5	3	3	5	3	4	5	5	3	4	5	3	3	5
3	5	4	5	5	4	5	4	5	5	3	5	4	3	4	5	3	3	5	4	5	4	5	4	3	4	3	4	3	3	4	3	3	4	3	3	4	4	3	3	4	3	3	4
1	2	1	2	2	1	2	1	2	2	3	2	2	3	2	2	3	3	2	2	2	2	2	2	3	1	3	1	3	1	1	3	3	1	3	1	1	1	3	1	1	3	3	1
5	4	4	4	4	4	4	4	4	4	5	4	5	4	5	4	3	5	4	5	4	5	4	5	3	4	4	4	3	4	4	4	4	4	3	4	4	4	3	4	4	4	4	4
3	2	2	2	2	2	2	2	2	2	1	1	1	2	1	1	2	1	1	1	1	1	1	1	2	3	2	2	1	2	3	2	2	2	1	2	3	2	1	2	3	2	2	2
3	3	3	3	3	3	3	3	3	3	2	3	1	3	1	3	5	2	3	1	3	1	3	1	5	5	3	5	5	4	5	3	3	5	5	4	5	5	5	4	5	3	3	5
3	2	1	2	2	1	2	1	2	2	1	2	3	2	3	2	2	1	2	3	2	3	2	3	2	4	2	3	3	4	4	2	2	3	3	4	4	3	3	4	4	2	2	3
4	3	4	3	3	4	3	4	3	3	5	5	4	5	4	5	4	5	5	4	5	4	5	4	4	5	5	4	4	3	5	5	5	4	4	3	5	4	4	3	5	5	5	4
2	3	3	3	3	3	3	3	3	3	3	2	3	5	3	2	4	3	2	3	2	3	2	3	4	3	5	5	3	3	3	5	5	5	3	3	3	5	3	3	3	5	5	5
5	4	5	4	4	5	4	5	4	4	5	4	3	5	3	4	5	5	4	3	4	3	4	3	5	5	5	5	3	3	5	5	5	5	3	3	5	5	3	3	5	5	5	5
4	3	5	3	3	5	3	5	3	3	5	5	4	3	4	5	3	5	5	4	5	4	5	4	3	4	3	4	5	4	4	3	3	4	5	4	4	4	5	4	4	3	3	4
4	3	4	3	3	4	3	4	3	3	2	2	2	2	2	2	3	2	2	2	2	2	2	2	3	4	2	3	3	3	4	2	2	3	3	3	4	3	3	3	4	2	2	3
3	3	3	3	3	3	3	3	3	3	4	3	3	3	3	3	3	4	3	3	3	3	3	3	3	1	3	1	2	1	1	3	3	1	2	1	1	1	2	1	1	3	3	1
3	3	4	3	3	4	3	4	3	3	4	4	3	3	3	4	2	4	4	3	4	3	4	3	2	2	3	2	3	2	2	3	3	2	3	2	2	2	3	2	2	3	3	2
3	2	3	2	2	3	2	3	2	2	2	3	2	3	2	3	4	2	3	2	3	2	3	2	4	4	3	4	3	3	4	3	3	4	3	3	4	4	3	3	4	3	3	4
3	3	3	3	3	3	3	3	3	3	4	3	5	5	5	3	3	4	3	5	3	5	3	5	3	3	5	5	3	5	3	5	5	5	3	5	3	5	3	5	3	5	5	5
2	3	4	3	3	4	3	4	3	3	3	3	3	2	3	3	1	3	3	3	3	3	3	3	1	2	2	2	3	2	2	2	2	2	3	2	2	2	3	2	2	2	2	2
1	3	1	3	3	1	3	1	3	3	4	3	4	2	4	3	3	4	3	4	3	4	3	4	3	3	2	1	3	2	3	2	2	1	3	2	3	1	3	2	3	2	2	1
4	4	5	4	4	5	4	5	4	4	4	4	4	3	4	4	3	4	4	4	4	4	4	4	3	4	3	5	4	3	4	3	3	5	4	3	4	5	4	3	4	3	3	5
3	4	5	4	4	5	4	5	4	4	2	1	3	2	3	1	2	2	1	3	1	3	1	3	2	2	2	3	2	2	2	2	2	3	2	2	2	3	2	2	2	2	2	3
5	4	5	4	4	5	4	5	4	4	4	5	4	4	4	5	4	4	5	4	5	4	5	4	4	4	4	4	4	5	4	4	4	4	4	5	4	4	4	5	4	4	4	4
2	4	4	4	4	4	4	4	4	4	3	2	3	2	3	2	4	3	2	3	2	3	2	3	4	3	2	4	3	3	3	2	2	4	3	3	3	4	3	3	3	2	2	4
4	3	4	3	3	4	3	4	3	3	2	2	2	3	2	2	3	2	2	2	2	2	2	2	3	2	3	1	2	2	2	3	3	1	2	2	2	1	2	2	2	3	3	1
4	5	4	5	5	4	5	4	5	5	5	3	5	5	5	3	4	5	3	5	3	5	3	5	4	4	5	5	4	3	4	5	5	5	4	3	4	5	4	3	4	5	5	5
3	3	2	3	3	2	3	2	3	3	5	4	3	2	3	4	2	5	4	3	4	3	4	3	2	2	2	1	1	1	2	2	2	1	1	1	2	1	1	1	2	2	2	1
2	2	3	2	2	3	2	3	2	2	5	3	4	4	4	3	4	5	3	4	3	4	3	4	4	4	4	3	4	3	4	4	4	3	4	3	4	3	4	3	4	4	4	3
3	4	4	4	4	4	4	4	4	4	3	5	5	4	5	5	4	3	5	5	5	5	5	5	4	3	4	5	4	3	3	4	4	5	4	3	3	5	4	3	3	4	4	5
3	4	4	4	4	4	4	4	4	4	3	3	3	4	3	3	3	3	3	3	3	3	3	3	3	4	4	5	5	3	4	4	4	5	5	3	4	5	5	3	4	4	4	5
3	4	5	4	4	5	4	5	4	4	3	5	5	3	5	5	5	3	5	5	5	5	5	5	5	4	3	4	5	5	4	3	3	4	5	5	4	4	5	5	4	3	3	4
4	5	5	5	5	5	5	5	5	5	5	5	5	5	5	5	3	5	5	5	5	5	5	5	3	3	5	5	4	5	3	5	5	5	4	5	3	5	4	5	3	5	5	5
4	3	4	3	3	4	3	4	3	3	4	3	2	3	2	3	3	4	3	2	3	2	3	2	3	4	3	4	3	4	4	3	3	4	3	4	4	4	3	4	4	3	3	4
3	2	1	2	2	1	2	1	2	2	3	4	3	2	3	4	2	3	4	3	4	3	4	3	2	1	2	1	2	2	1	2	2	1	2	2	1	1	2	2	1	2	2	1
1	1	2	1	1	2	1	2	1	1	5	3	4	1	4	3	2	5	3	4	3	4	3	4	2	1	1	1	2	1	1	1	1	1	2	1	1	1	2	1	1	1	1	1
3	3	5	3	3	5	3	5	3	3	2	3	2	2	2	3	3	2	3	2	3	2	3	2	3	3	2	3	2	3	3	2	2	3	2	3	3	3	2	3	3	2	2	3
5	3	4	3	3	4	3	4	3	3	4	5	5	3	5	5	5	4	5	5	5	5	5	5	5	4	3	5	5	3	4	3	3	5	5	3	4	5	5	3	4	3	3	5
3	2	1	2	2	1	2	1	2	2	3	3	3	3	3	3	3	3	3	3	3	3	3	3	3	3	3	5	4	3	3	3	3	5	4	3	3	5	4	3	3	3	3	5
3	3	3	3	3	3	3	3	3	3	4	2	3	4	3	2	4	4	2	3	2	3	2	3	4	5	4	5	3	3	5	4	4	5	3	3	5	5	3	3	5	4	4	5
5	4	5	4	4	5	4	5	4	4	4	4	3	3	3	4	5	4	4	3	4	3	4	3	5	3	3	5	5	3	3	3	3	5	5	3	3	5	5	3	3	3	3	5
4	2	4	2	2	4	2	4	2	2	3	4	4	4	4	4	3	3	4	4	4	4	4	4	3	5	4	5	4	4	5	4	4	5	4	4	5	5	4	4	5	4	4	5
4	4	4	4	4	4	4	4	4	4	5	4	3	3	3	4	5	5	4	3	4	3	4	3	5	3	3	5	3	4	3	3	3	5	3	4	3	5	3	4	3	3	3	5
4	2	4	2	2	4	2	4	2	2	2	1	1	3	1	1	3	2	1	1	1	1	1	1	3	1	3	2	2	3	1	3	3	2	2	3	1	2	2	3	1	3	3	2
3	4	4	4	4	4	4	4	4	4	5	4	3	3	3	4	2	5	4	3	4	3	4	3	2	2	3	1	1	1	2	3	3	1	1	1	2	1	1	1	2	3	3	1
3	4	5	4	4	5	4	5	4	4	4	4	5	4	5	4	4	4	4	5	4	5	4	5	4	5	4	4	3	5	5	4	4	4	3	5	5	4	3	5	5	4	4	4
3	1	2	1	1	2	1	2	1	1	4	4	4	1	4	4	2	4	4	4	4	4	4	4	2	2	1	1	2	2	2	1	1	1	2	2	2	1	2	2	2	1	1	1
2	3	4	3	3	4	3	4	3	3	5	4	4	3	4	4	1	5	4	4	4	4	4	4	1	3	3	1	2	2	3	3	3	1	2	2	3	1	2	2	3	3	3	1
4	3	5	3	3	5	3	5	3	3	1	1	3	1	3	1	2	1	1	3	1	3	1	3	2	2	1	1	3	2	2	1	1	1	3	2	2	1	3	2	2	1	1	1
4	5	4	5	5	4	5	4	5	5	3	5	3	3	3	5	5	3	5	3	5	3	5	3	5	4	3	3	4	4	4	3	3	3	4	4	4	3	4	4	4	3	3	3
4	5	4	5	5	4	5	4	5	5	5	4	4	5	4	4	5	5	4	4	4	4	4	4	5	3	5	5	3	4	3	5	5	5	3	4	3	5	3	4	3	5	5	5
4	4	4	4	4	4	4	4	4	4	5	3	3	2	3	3	4	5	3	3	3	3	3	3	4	2	2	4	2	3	2	2	2	4	2	3	2	4	2	3	2	2	2	4
4	3	5	3	3	5	3	5	3	3	4	4	4	5	4	4	3	4	4	4	4	4	4	4	3	3	5	5	3	5	3	5	5	5	3	5	3	5	3	5	3	5	5	5
3	3	5	3	3	5	3	5	3	3	4	3	4	5	4	3	3	4	3	4	3	4	3	4	3	5	5	5	3	5	5	5	5	5	3	5	5	5	3	5	5	5	5	5
5	3	4	3	3	4	3	4	3	3	3	5	5	5	5	5	4	3	5	5	5	5	5	5	4	4	5	4	5	5	4	5	5	4	5	5	4	4	5	5	4	5	5	4
3	3	3	3	3	3	3	3	3	3	3	4	5	3	5	4	4	3	4	5	4	5	4	5	4	5	3	4	4	4	5	3	3	4	4	4	5	4	4	4	5	3	3	4
2	3	2	3	3	2	3	2	3	3	2	2	3	2	3	2	2	2	2	3	2	3	2	3	2	4	2	3	4	2	4	2	2	3	4	2	4	3	4	2	4	2	2	3
2	2	2	2	2	2	2	2	2	2	5	4	4	4	4	4	3	5	4	4	4	4	4	4	3	3	4	5	4	4	3	4	4	5	4	4	3	5	4	4	3	4	4	5
5	3	3	3	3	3	3	3	3	3	4	3	4	3	4	3	3	4	3	4	3	4	3	4	3	3	3	4	5	4	3	3	3	4	5	4	3	4	5	4	3	3	3	4
3	2	2	2	2	2	2	2	2	2	5	4	5	4	5	4	3	5	4	5	4	5	4	5	3	4	4	4	4	3	4	4	4	4	4	3	4	4	4	3	4	4	4	4
5	3	5	3	3	5	3	5	3	3	3	3	3	4	3	3	5	3	3	3	3	3	3	3	5	4	4	5	3	5	4	4	4	5	3	5	4	5	3	5	4	4	4	5
3	3	3	3	3	3	3	3	3	3	4	2	4	1	4	2	3	4	2	4	2	4	2	4	3	3	1	2	2	3	3	1	1	2	2	3	3	2	2	3	3	1	1	2
4	5	4	5	5	4	5	4	5	5	4	5	5	5	5	5	5	4	5	5	5	5	5	5	5	4	5	4	5	4	4	5	5	4	5	4	4	4	5	4	4	5	5	4
1	2	1	2	2	1	2	1	2	2	2	1	3	3	3	1	2	2	1	3	1	3	1	3	2	3	3	2	1	3	3	3	3	2	1	3	3	2	1	3	3	3	3	2
3	4	3	4	4	3	4	3	4	4	3	2	3	3	3	2	2	3	2	3	2	3	2	3	2	3	3	3	2	4	3	3	3	3	2	4	3	3	2	4	3	3	3	3
3	3	3	3	3	3	3	3	3	3	5	5	3	4	3	5	4	5	5	3	5	3	5	3	4	5	4	5	5	5	5	4	4	5	5	5	5	5	5	5	5	4	4	5
4	5	5	5	5	5	5	5	5	5	4	5	4	4	4	5	4	4	5	4	5	4	5	4	4	3	4	5	5	3	3	4	4	5	5	3	3	5	5	3	3	4	4	5
3	2	2	2	2	2	2	2	2	2	3	2	3	3	3	2	3	3	2	3	2	3	2	3	3	1	3	2	1	3	1	3	3	2	1	3	1	2	1	3	1	3	3	2
3	4	5	4	4	5	4	5	4	4	4	3	3	3	3	3	3	4	3	3	3	3	3	3	3	2	3	3	2	4	2	3	3	3	2	4	2	3	2	4	2	3	3	3
2	1	1	1	1	1	1	1	1	1	2	1	3	2	3	1	2	2	1	3	1	3	1	3	2	2	2	2	3	1	2	2	2	2	3	1	2	2	3	1	2	2	2	2
3	4	4	4	4	4	4	4	4	4	3	3	3	3	3	3	3	3	3	3	3	3	3	3	3	4	3	4	4	3	4	3	3	4	4	3	4	4	4	3	4	3	3	4
4	4	4	4	4	4	4	4	4	4	4	3	3	1	3	3	2	4	3	3	3	3	3	3	2	3	1	1	1	2	3	1	1	1	1	2	3	1	1	2	3	1	1	1
5	3	5	3	3	5	3	5	3	3	4	3	5	3	5	3	3	4	3	5	3	5	3	5	3	3	3	5	5	4	3	3	3	5	5	4	3	5	5	4	3	3	3	5
5	5	5	5	5	5	5	5	5	5	5	4	3	3	3	4	4	5	4	3	4	3	4	3	4	3	3	4	3	5	3	3	3	4	3	5	3	4	3	5	3	3	3	4
3	2	1	2	2	1	2	1	2	2	3	3	3	5	3	3	3	3	3	3	3	3	3	3	3	3	5	5	4	4	3	5	5	5	4	4	3	5	4	4	3	5	5	5
2	3	2	3	3	2	3	2	3	3	1	1	3	2	3	1	3	1	1	3	1	3	1	3	3	3	2	3	3	3	3	2	2	3	3	3	3	3	3	3	3	2	2	3
3	4	3	4	4	3	4	3	4	4	1	1	2	4	2	1	4	1	1	2	1	2	1	2	4	3	4	3	4	3	3	4	4	3	4	3	3	3	4	3	3	4	4	3
3	3	2	3	3	2	3	2	3	3	2	3	2	1	2	3	1	2	3	2	3	2	3	2	1	1	1	1	1	2	1	1	1	1	1	2	1	1	1	2	1	1	1	1
3	3	2	3	3	2	3	2	3	3	4	3	4	1	4	3	2	4	3	4	3	4	3	4	2	1	1	2	2	1	1	1	1	2	2	1	1	2	2	1	1	1	1	2
5	4	5	4	4	5	4	5	4	4	3	3	3	4	3	3	5	3	3	3	3	3	3	3	5	5	4	4	5	4	5	4	4	4	5	4	5	4	5	4	5	4	4	4
2	4	4	4	4	4	4	4	4	4	5	3	3	2	3	3	3	5	3	3	3	3	3	3	3	1	2	1	2	2	1	2	2	1	2	2	1	1	2	2	1	2	2	1
2	2	1	2	2	1	2	1	2	2	1	1	2	1	2	1	2	1	1	2	1	2	1	2	2	3	1	2	3	1	3	1	1	2	3	1	3	2	3	1	3	1	1	2
5	5	5	5	5	5	5	5	5	5	5	5	5	5	5	5	5	5	5	5	5	5	5	5	5	4	5	5	3	5	4	5	5	5	3	5	4	5	3	5	4	5	5	5
5	4	4	4	4	4	4	4	4	4	5	5	5	4	5	5	5	5	5	5	5	5	5	5	5	4	4	4	3	4	4	4	4	4	3	4	4	4	3	4	4	4	4	4
4	5	5	5	5	5	5	5	5	5	4	5	5	3	5	5	4	4	5	5	5	5	5	5	4	4	3	4	4	3	4	3	3	4	4	3	4	4	4	3	4	3	3	4
4	4	4	4	4	4	4	4	4	4	5	5	3	3	3	5	5	5	5	3	5	3	5	3	5	3	3	5	3	3	3	3	3	5	3	3	3	5	3	3	3	3	3	5
2	1	2	1	1	2	1	2	1	1	3	3	2	3	2	3	3	3	3	2	3	2	3	2	3	2	3	3	2	3	2	3	3	3	2	3	2	3	2	3	2	3	3	3
3	5	4	5	5	4	5	4	5	5	4	4	3	5	3	4	3	4	4	3	4	3	4	3	3	5	5	4	4	4	5	5	5	4	4	4	5	4	4	4	5	5	5	4
2	1	2	1	1	2	1	2	1	1	1	1	1	1	1	1	1	1	1	1	1	1	1	1	1	2	1	2	3	1	2	1	1	2	3	1	2	2	3	1	2	1	1	2
4	4	4	4	4	4	4	4	4	4	4	4	2	3	2	4	4	4	4	2	4	2	4	2	4	5	3	5	3	4	5	3	3	5	3	4	5	5	3	4	5	3	3	5
3	5	4	5	5	4	5	4	5	5	3	5	4	3	4	5	3	3	5	4	5	4	5	4	3	4	3	4	3	3	4	3	3	4	3	3	4	4	3	3	4	3	3	4
1	2	1	2	2	1	2	1	2	2	3	2	2	3	2	2	3	3	2	2	2	2	2	2	3	1	3	1	3	1	1	3	3	1	3	1	1	1	3	1	1	3	3	1
5	4	4	4	4	4	4	4	4	4	5	4	5	4	5	4	3	5	4	5	4	5	4	5	3	4	4	4	3	4	4	4	4	4	3	4	4	4	3	4	4	4	4	4
3	2	2	2	2	2	2	2	2	2	1	1	1	2	1	1	2	1	1	1	1	1	1	1	2	3	2	2	1	2	3	2	2	2	1	2	3	2	1	2	3	2	2	2
3	3	3	3	3	3	3	3	3	3	2	3	1	3	1	3	5	2	3	1	3	1	3	1	5	5	3	5	5	4	5	3	3	5	5	4	5	5	5	4	5	3	3	5
3	2	1	2	2	1	2	1	2	2	1	2	3	2	3	2	2	1	2	3	2	3	2	3	2	4	2	3	3	4	4	2	2	3	3	4	4	3	3	4	4	2	2	3
4	3	4	3	3	4	3	4	3	3	5	5	4	5	4	5	4	5	5	4	5	4	5	4	4	5	5	4	4	3	5	5	5	4	4	3	5	4	4	3	5	5	5	4
2	3	3	3	3	3	3	3	3	3	3	2	3	5	3	2	4	3	2	3	2	3	2	3	4	3	5	5	3	3	3	5	5	5	3	3	3	5	3	3	3	5	5	5
5	4	5	4	4	5	4	5	4	4	5	4	3	5	3	4	5	5	4	3	4	3	4	3	5	5	5	5	3	3	5	5	5	5	3	3	5	5	3	3	5	5	5	5
4	3	5	3	3	5	3	5	3	3	5	5	4	3	4	5	3	5	5	4	5	4	5	4	3	4	3	4	5	4	4	3	3	4	5	4	4	4	5	4	4	3	3	4
4	3	4	3	3	4	3	4	3	3	2	2	2	2	2	2	3	2	2	2	2	2	2	2	3	4	2	3	3	3	4	2	2	3	3	3	4	3	3	3	4	2	2	3
3	3	3	3	3	3	3	3	3	3	4	3	3	3	3	3	3	4	3	3	3	3	3	3	3	1	3	1	2	1	1	3	3	1	2	1	1	1	2	1	1	3	3	1
3	3	4	3	3	4	3	4	3	3	4	4	3	3	3	4	2	4	4	3	4	3	4	3	2	2	3	2	3	2	2	3	3	2	3	2	2	2	3	2	2	3	3	2
3	2	3	2	2	3	2	3	2	2	2	3	2	3	2	3	4	2	3	2	3	2	3	2	4	4	3	4	3	3	4	3	3	4	3	3	4	4	3	3	4	3	3	4
3	3	3	3	3	3	3	3	3	3	4	3	5	5	5	3	3	4	3	5	3	5	3	5	3	3	5	5	3	5	3	5	5	5	3	5	3	5	3	5	3	5	5	5
2	3	4	3	3	4	3	4	3	3	3	3	3	2	3	3	1	3	3	3	3	3	3	3	1	2	2	2	3	2	2	2	2	2	3	2	2	2	3	2	2	2	2	2
1	3	1	3	3	1	3	1	3	3	4	3	4	2	4	3	3	4	3	4	3	4	3	4	3	3	2	1	3	2	3	2	2	1	3	2	3	1	3	2	3	2	2	1
4	4	5	4	4	5	4	5	4	4	4	4	4	3	4	4	3	4	4	4	4	4	4	4	3	4	3	5	4	3	4	3	3	5	4	3	4	5	4	3	4	3	3	5
3	4	5	4	4	5	4	5	4	4	2	1	3	2	3	1	2	2	1	3	1	3	1	3	2	2	2	3	2	2	2	2	2	3	2	2	2	3	2	2	2	2	2	3
5	4	5	4	4	5	4	5	4	4	4	5	4	4	4	5	4	4	5	4	5	4	5	4	4	4	4	4	4	5	4	4	4	4	4	5	4	4	4	5	4	4	4	4
2	4	4	4	4	4	4	4	4	4	3	2	3	2	3	2	4	3	2	3	2	3	2	3	4	3	2	4	3	3	3	2	2	4	3	3	3	4	3	3	3	2	2	4
4	3	4	3	3	4	3	4	3	3	2	2	2	3	2	2	3	2	2	2	2	2	2	2	3	2	3	1	2	2	2	3	3	1	2	2	2	1	2	2	2	3	3	1
4	5	4	5	5	4	5	4	5	5	5	3	5	5	5	3	4	5	3	5	3	5	3	5	4	4	5	5	4	3	4	5	5	5	4	3	4	5	4	3	4	5	5	5
3	3	2	3	3	2	3	2	3	3	5	4	3	2	3	4	2	5	4	3	4	3	4	3	2	2	2	1	1	1	2	2	2	1	1	1	2	1	1	1	2	2	2	1
2	2	3	2	2	3	2	3	2	2	5	3	4	4	4	3	4	5	3	4	3	4	3	4	4	4	4	3	4	3	4	4	4	3	4	3	4	3	4	3	4	4	4	3
3	4	4	4	4	4	4	4	4	4	3	5	5	4	5	5	4	3	5	5	5	5	5	5	4	3	4	5	4	3	3	4	4	5	4	3	3	5	4	3	3	4	4	5
3	4	4	4	4	4	4	4	4	4	3	3	3	4	3	3	3	3	3	3	3	3	3	3	3	4	4	5	5	3	4	4	4	5	5	3	4	5	5	3	4	4	4	5
3	4	5	4	4	5	4	5	4	4	3	5	5	3	5	5	5	3	5	5	5	5	5	5	5	4	3	4	5	5	4	3	3	4	5	5	4	4	5	5	4	3	3	4
4	5	5	5	5	5	5	5	5	5	5	5	5	5	5	5	3	5	5	5	5	5	5	5	3	3	5	5	4	5	3	5	5	5	4	5	3	5	4	5	3	5	5	5
4	3	4	3	3	4	3	4	3	3	4	3	2	3	2	3	3	4	3	2	3	2	3	2	3	4	3	4	3	4	4	3	3	4	3	4	4	4	3	4	4	3	3	4
3	2	1	2	2	1	2	1	2	2	3	4	3	2	3	4	2	3	4	3	4	3	4	3	2	1	2	1	2	2	1	2	2	1	2	2	1	1	2	2	1	2	2	1
1	1	2	1	1	2	1	2	1	1	5	3	4	1	4	3	2	5	3	4	3	4	3	4	2	1	1	1	2	1	1	1	1	1	2	1	1	1	2	1	1	1	1	1
3	3	5	3	3	5	3	5	3	3	2	3	2	2	2	3	3	2	3	2	3	2	3	2	3	3	2	3	2	3	3	2	2	3	2	3	3	3	2	3	3	2	2	3
5	3	4	3	3	4	3	4	3	3	4	5	5	3	5	5	5	4	5	5	5	5	5	5	5	4	3	5	5	3	4	3	3	5	5	3	4	5	5	3	4	3	3	5
4	3	4	3	3	4	3	4	3	3	1	2	3	3	3	2	2	1	2	3	2	3	2	3	2	4	3	3	2	3	4	3	3	3	2	3	4	3	2	3	4	3	3	3
3	2	2	2	2	2	2	2	2	2	1	2	1	1	1	2	1	1	2	1	2	1	2	1	1	1	1	1	1	1	1	1	1	1	1	1	1	1	1	1	1	1	1	1
3	1	1	1	1	1	1	1	1	1	5	5	4	3	4	5	3	5	5	4	5	4	5	4	3	5	3	5	5	3	5	3	3	5	5	3	5	5	5	3	5	3	3	5
3	4	5	4	4	5	4	5	4	4	3	5	5	4	5	5	4	3	5	5	5	5	5	5	4	4	4	4	4	5	4	4	4	4	4	5	4	4	4	5	4	4	4	4
4	4	4	4	4	4	4	4	4	4	4	5	3	2	3	5	2	4	5	3	5	3	5	3	2	2	2	3	4	2	2	2	2	3	4	2	2	3	4	2	2	2	2	3
3	2	2	2	2	2	2	2	2	2	1	2	2	3	2	2	2	1	2	2	2	2	2	2	2	3	3	2	2	2	3	3	3	2	2	2	3	2	2	2	3	3	3	2
3	1	2	1	1	2	1	2	1	1	4	3	4	2	4	3	4	4	3	4	3	4	3	4	4	3	2	4	2	4	3	2	2	4	2	4	3	4	2	4	3	2	2	4
3	2	2	2	2	2	2	2	2	2	2	2	3	4	3	2	3	2	2	3	2	3	2	3	3	3	4	4	3	2	3	4	4	4	3	2	3	4	3	2	3	4	4	4
4	3	4	3	3	4	3	4	3	3	5	3	4	3	4	3	5	5	3	4	3	4	3	4	5	5	3	4	4	5	5	3	3	4	4	5	5	4	4	5	5	3	3	4
3	2	1	2	2	1	2	1	2	2	5	4	3	4	3	4	5	5	4	3	4	3	4	3	5	3	4	5	3	5	3	4	4	5	3	5	3	5	3	5	3	4	4	5
5	3	5	3	3	5	3	5	3	3	5	3	5	4	5	3	5	5	3	5	3	5	3	5	5	5	4	4	5	4	5	4	4	4	5	4	5	4	5	4	5	4	4	4
4	3	4	3	3	4	3	4	3	3	3	4	4	5	4	4	3	3	4	4	4	4	4	4	3	3	5	5	4	5	3	5	5	5	4	5	3	5	4	5	3	5	5	5
4	3	5	3	3	5	3	5	3	3	4	4	4	2	4	4	2	4	4	4	4	4	4	4	2	2	2	2	3	3	2	2	2	2	3	3	2	2	3	3	2	2	2	2
2	2	3	2	2	3	2	3	2	2	1	2	3	4	3	2	4	1	2	3	2	3	2	3	4	4	4	5	4	4	4	4	4	5	4	4	4	5	4	4	4	4	4	5
2	4	3	4	4	3	4	3	4	4	2	1	3	3	3	1	3	2	1	3	1	3	1	3	3	2	3	2	1	1	2	3	3	2	1	1	2	2	1	1	2	3	3	2
3	3	2	3	3	2	3	2	3	3	5	3	5	4	5	3	4	5	3	5	3	5	3	5	4	4	4	5	5	3	4	4	4	5	5	3	4	5	5	3	4	4	4	5
2	2	2	2	2	2	2	2	2	2	5	3	3	4	3	3	3	5	3	3	3	3	3	3	3	4	4	4	4	4	4	4	4	4	4	4	4	4	4	4	4	4	4	4
4	3	3	3	3	3	3	3	3	3	5	5	5	5	5	5	4	5	5	5	5	5	5	5	4	4	5	3	5	5	4	5	5	3	5	5	4	3	5	5	4	5	5	3
3	5	3	5	5	3	5	3	5	5	5	3	5	5	5	3	3	5	3	5	3	5	3	5	3	5	5	3	4	5	5	5	5	3	4	5	5	3	4	5	5	5	5	3
3	4	4	4	4	4	4	4	4	4	5	4	5	5	5	4	5	5	4	5	4	5	4	5	5	5	5	3	3	5	5	5	5	3	3	5	5	3	3	5	5	5	5	3
3	5	3	5	5	3	5	3	5	5	5	4	3	3	3	4	5	5	4	3	4	3	4	3	5	5	3	5	3	3	5	3	3	5	3	3	5	5	3	3	5	3	3	5
3	4	3	4	4	3	4	3	4	4	1	2	1	3	1	2	1	1	2	1	2	1	2	1	1	3	3	1	2	1	3	3	3	1	2	1	3	1	2	1	3	3	3	1
2	3	2	3	3	2	3	2	3	3	5	5	3	5	3	5	4	5	5	3	5	3	5	3	4	5	5	5	5	4	5	5	5	5	5	4	5	5	5	4	5	5	5	5
4	4	5	4	4	5	4	5	4	4	4	5	4	3	4	5	4	4	5	4	5	4	5	4	4	3	3	4	5	3	3	3	3	4	5	3	3	4	5	3	3	3	3	4
3	4	5	4	4	5	4	5	4	4	5	3	3	2	3	3	3	5	3	3	3	3	3	3	3	2	2	3	3	4	2	2	2	3	3	4	2	3	3	4	2	2	2	3
1	3	2	3	3	2	3	2	3	3	5	3	5	1	5	3	2	5	3	5	3	5	3	5	2	2	1	1	1	2	2	1	1	1	1	2	2	1	1	2	2	1	1	1
4	5	4	5	5	4	5	4	5	5	3	5	3	3	3	5	4	3	5	3	5	3	5	3	4	3	3	5	3	5	3	3	3	5	3	5	3	5	3	5	3	3	3	5
3	4	4	4	4	4	4	4	4	4	3	2	2	2	2	2	3	3	2	2	2	2	2	2	3	3	2	2	1	3	3	2	2	2	1	3	3	2	1	3	3	2	2	2
2	2	1	2	2	1	2	1	2	2	4	3	3	3	3	3	3	4	3	3	3	3	3	3	3	2	3	2	2	1	2	3	3	2	2	1	2	2	2	1	2	3	3	2
3	2	4	2	2	4	2	4	2	2	5	3	4	3	4	3	2	5	3	4	3	4	3	4	2	2	3	4	3	4	2	3	3	4	3	4	2	4	3	4	2	3	3	4
3	5	5	5	5	5	5	5	5	5	5	5	4	5	4	5	3	5	5	4	5	4	5	4	3	3	5	3	3	5	3	5	5	3	3	5	3	3	3	5	3	5	5	3
3	3	1	3	3	1	3	1	3	3	4	2	2	3	2	2	1	4	2	2	2	2	2	2	1	2	3	2	3	3	2	3	3	2	3	3	2	2	3	3	2	3	3	2
3	5	4	5	5	4	5	4	5	5	5	3	5	4	5	3	3	5	3	5	3	5	3	5	3	3	4	5	4	3	3	4	4	5	4	3	3	5	4	3	3	4	4	5
5	3	5	3	3	5	3	5	3	3	4	5	3	5	3	5	3	4	5	3	5	3	5	3	3	4	5	5	5	4	4	5	5	5	5	4	4	5	5	4	4	5	5	5
2	3	1	3	3	1	3	1	3	3	1	2	1	3	1	2	2	1	2	1	2	1	2	1	2	1	3	2	1	2	1	3	3	2	1	2	1	2	1	2	1	3	3	2
2	3	3	3	3	3	3	3	3	3	4	4	4	4	4	4	3	4	4	4	4	4	4	4	3	4	4	4	2	4	4	4	4	4	2	4	4	4	2	4	4	4	4	4
3	4	4	4	4	4	4	4	4	4	5	5	3	4	3	5	3	5	5	3	5	3	5	3	3	3	4	5	5	5	3	4	4	5	5	5	3	5	5	5	3	4	4	5
3	3	4	3	3	4	3	4	3	3	2	3	3	5	3	3	4	2	3	3	3	3	3	3	4	3	5	5	3	3	3	5	5	5	3	3	3	5	3	3	3	5	5	5
3	4	5	4	4	5	4	5	4	4	5	3	3	5	3	3	5	5	3	3	3	3	3	3	5	4	5	3	4	5	4	5	5	3	4	5	4	3	4	5	4	5	5	3
4	4	4	4	4	4	4	4	4	4	4	3	3	2	3	3	2	4	3	3	3	3	3	3	2	2	2	1	1	2	2	2	2	1	1	2	2	1	1	2	2	2	2	1
4	5	5	5	5	5	5	5	5	5	4	5	5	3	5	5	3	4	5	5	5	5	5	5	3	5	3	5	5	5	5	3	3	5	5	5	5	5	5	5	5	3	3	5
3	2	1	2	2	1	2	1	2	2	1	2	1	3	1	2	4	1	2	1	2	1	2	1	4	4	3	5	3	4	4	3	3	5	3	4	4	5	3	4	4	3	3	5
5	5	4	5	5	4	5	4	5	5	5	4	5	5	5	4	3	5	4	5	4	5	4	5	3	3	5	5	5	4	3	5	5	5	5	4	3	5	5	4	3	5	5	5
3	3	3	3	3	3	3	3	3	3	4	2	3	3	3	2	3	4	2	3	2	3	2	3	3	3	3	3	2	3	3	3	3	3	2	3	3	3	2	3	3	3	3	3
3	4	4	4	4	4	4	4	4	4	3	3	2	4	2	3	3	3	3	2	3	2	3	2	3	2	4	4	3	3	2	4	4	4	3	3	2	4	3	3	2	4	4	4
5	4	5	4	4	5	4	5	4	4	4	5	5	5	5	5	3	4	5	5	5	5	5	5	3	3	5	5	3	5	3	5	5	5	3	5	3	5	3	5	3	5	5	5
3	4	4	4	4	4	4	4	4	4	5	3	4	4	4	3	2	5	3	4	3	4	3	4	2	2	4	3	2	4	2	4	4	3	2	4	2	3	2	4	2	4	4	3
3	5	5	5	5	5	5	5	5	5	4	5	4	5	4	5	5	4	5	4	5	4	5	4	5	5	5	3	4	5	5	5	5	3	4	5	5	3	4	5	5	5	5	3
3	4	5	4	4	5	4	5	4	4	5	4	4	3	4	4	3	5	4	4	4	4	4	4	3	3	3	4	3	3	3	3	3	4	3	3	3	4	3	3	3	3	3	4
3	4	5	4	4	5	4	5	4	4	5	4	5	3	5	4	4	5	4	5	4	5	4	5	4	5	3	4	4	3	5	3	3	4	4	3	5	4	4	3	5	3	3	4
4	3	4	3	3	4	3	4	3	3	3	4	2	4	2	4	4	3	4	2	4	2	4	2	4	3	4	4	3	4	3	4	4	4	3	4	3	4	3	4	3	4	4	4
3	4	4	4	4	4	4	4	4	4	4	3	4	3	4	3	5	4	3	4	3	4	3	4	5	5	3	5	5	3	5	3	3	5	5	3	5	5	5	3	5	3	3	5
3	3	5	3	3	5	3	5	3	3	4	4	3	3	3	4	3	4	4	3	4	3	4	3	3	3	3	3	2	3	3	3	3	3	2	3	3	3	2	3	3	3	3	3
4	4	4	4	4	4	4	4	4	4	4	5	5	4	5	5	4	4	5	5	5	5	5	5	4	3	4	3	3	3	3	4	4	3	3	3	3	3	3	3	3	4	4	3
5	5	4	5	5	4	5	4	5	5	5	5	3	4	3	5	5	5	5	3	5	3	5	3	5	3	4	5	5	3	3	4	4	5	5	3	3	5	5	3	3	4	4	5
1	3	1	3	3	1	3	1	3	3	3	1	1	2	1	1	2	3	1	1	1	1	1	1	2	1	2	1	1	2	1	2	2	1	1	2	1	1	1	2	1	2	2	1
1	3	1	3	3	1	3	1	3	3	3	3	2	2	2	3	1	3	3	2	3	2	3	2	1	1	2	1	2	1	1	2	2	1	2	1	1	1	2	1	1	2	2	1
4	2	3	2	2	3	2	3	2	2	2	3	2	1	2	3	3	2	3	2	3	2	3	2	3	3	1	2	1	3	3	1	1	2	1	3	3	2	1	3	3	1	1	2
4	3	4	3	3	4	3	4	3	3	4	4	2	2	2	4	4	4	4	2	4	2	4	2	4	3	2	3	4	3	3	2	2	3	4	3	3	3	4	3	3	2	2	3
3	4	3	4	4	3	4	3	4	4	2	3	1	1	1	3	2	2	3	1	3	1	3	1	2	3	1	1	2	1	3	1	1	1	2	1	3	1	2	1	3	1	1	1
4	2	3	2	2	3	2	3	2	2	1	1	3	4	3	1	2	1	1	3	1	3	1	3	2	2	4	3	3	4	2	4	4	3	3	4	2	3	3	4	2	4	4	3
3	4	5	4	4	5	4	5	4	4	4	3	4	3	4	3	4	4	3	4	3	4	3	4	4	5	3	4	5	3	5	3	3	4	5	3	5	4	5	3	5	3	3	4
3	4	5	4	4	5	4	5	4	4	4	3	5	5	5	3	3	4	3	5	3	5	3	5	3	4	5	4	4	4	4	5	5	4	4	4	4	4	4	4	4	5	5	4
1	3	2	3	3	2	3	2	3	3	1	1	2	1	2	1	2	1	1	2	1	2	1	2	2	1	1	1	2	1	1	1	1	1	2	1	1	1	2	1	1	1	1	1
2	2	3	2	2	3	2	3	2	2	3	3	3	3	3	3	5	3	3	3	3	3	3	3	5	5	3	5	3	4	5	3	3	5	3	4	5	5	3	4	5	3	3	5
3	3	2	3	3	2	3	2	3	3	5	5	4	3	4	5	3	5	5	4	5	4	5	4	3	3	3	4	5	4	3	3	3	4	5	4	3	4	5	4	3	3	3	4
3	3	2	3	3	2	3	2	3	3	3	3	4	2	4	3	2	3	3	4	3	4	3	4	2	1	2	1	2	2	1	2	2	1	2	2	1	1	2	2	1	2	2	1
4	2	3	2	2	3	2	3	2	2	3	3	4	4	4	3	3	3	3	4	3	4	3	4	3	4	4	5	5	4	4	4	4	5	5	4	4	5	5	4	4	4	4	5
3	5	5	5	5	5	5	5	5	5	5	3	5	5	5	3	5	5	3	5	3	5	3	5	5	4	5	3	3	3	4	5	5	3	3	3	4	3	3	3	4	5	5	3
5	4	4	4	4	4	4	4	4	4	4	3	3	3	3	3	4	4	3	3	3	3	3	3	4	5	3	4	5	4	5	3	3	4	5	4	5	4	5	4	5	3	3	4
4	2	4	2	2	4	2	4	2	2	1	3	2	3	2	3	3	1	3	2	3	2	3	2	3	3	3	3	4	3	3	3	3	3	4	3	3	3	4	3	3	3	3	3
2	2	3	2	2	3	2	3	2	2	5	5	5	5	5	5	4	5	5	5	5	5	5	5	4	4	5	5	3	3	4	5	5	5	3	3	4	5	3	3	4	5	5	5
3	4	4	4	4	4	4	4	4	4	4	4	4	3	4	4	4	4	4	4	4	4	4	4	4	3	3	4	5	3	3	3	3	4	5	3	3	4	5	3	3	3	3	4
2	1	1	1	1	1	1	1	1	1	2	3	3	1	3	3	3	2	3	3	3	3	3	3	3	1	1	1	1	3	1	1	1	1	1	3	1	1	1	3	1	1	1	1
3	3	5	3	3	5	3	5	3	3	5	4	5	4	5	4	4	5	4	5	4	5	4	5	4	5	4	5	5	5	5	4	4	5	5	5	5	5	5	5	5	4	4	5
2	2	1	2	2	1	2	1	2	2	5	3	3	2	3	3	3	5	3	3	3	3	3	3	3	1	2	1	2	1	1	2	2	1	2	1	1	1	2	1	1	2	2	1
4	3	4	3	3	4	3	4	3	3	5	5	3	3	3	5	3	5	5	3	5	3	5	3	3	5	3	3	5	3	5	3	3	3	5	3	5	3	5	3	5	3	3	3
3	3	4	3	3	4	3	4	3	3	4	3	3	3	3	3	3	4	3	3	3	3	3	3	3	3	3	5	4	5	3	3	3	5	4	5	3	5	4	5	3	3	3	5
3	1	2	1	1	2	1	2	1	1	2	2	3	3	3	2	5	2	2	3	2	3	2	3	5	4	3	5	4	4	4	3	3	5	4	4	4	5	4	4	4	3	3	5
1	1	1	1	1	1	1	1	1	1	4	4	3	3	3	4	3	4	4	3	4	3	4	3	3	1	3	2	1	1	1	3	3	2	1	1	1	2	1	1	1	3	3	2
4	3	5	3	3	5	3	5	3	3	5	4	3	4	3	4	4	5	4	3	4	3	4	3	4	4	4	4	4	4	4	4	4	4	4	4	4	4	4	4	4	4	4	4
3	3	2	3	3	2	3	2	3	3	4	4	3	2	3	4	2	4	4	3	4	3	4	3	2	3	2	2	3	2	3	2	2	2	3	2	3	2	3	2	3	2	2	2
4	5	5	5	5	5	5	5	5	5	5	4	5	3	5	4	5	5	4	5	4	5	4	5	5	4	3	4	4	4	4	3	3	4	4	4	4	4	4	4	4	3	3	4
4	2	4	2	2	4	2	4	2	2	2	1	2	4	2	1	4	2	1	2	1	2	1	2	4	3	4	4	4	3	3	4	4	4	4	3	3	4	4	3	3	4	4	4
4	3	4	3	3	4	3	4	3	3	4	4	5	5	5	4	5	4	4	5	4	5	4	5	5	5	5	4	5	4	5	5	5	4	5	4	5	4	5	4	5	5	5	4
3	3	4	3	3	4	3	4	3	3	1	3	1	1	1	3	3	1	3	1	3	1	3	1	3	2	1	1	3	3	2	1	1	1	3	3	2	1	3	3	2	1	1	1
5	4	4	4	4	4	4	4	4	4	5	5	3	4	3	5	3	5	5	3	5	3	5	3	3	4	4	5	3	5	4	4	4	5	3	5	4	5	3	5	4	4	4	5
3	4	4	4	4	4	4	4	4	4	2	1	1	3	1	1	3	2	1	1	1	1	1	1	3	3	3	2	3	2	3	3	3	2	3	2	3	2	3	2	3	3	3	2
1	1	1	1	1	1	1	1	1	1	4	2	4	2	4	2	3	4	2	4	2	4	2	4	3	2	2	2	2	1	2	2	2	2	2	1	2	2	2	1	2	2	2	2
3	2	4	2	2	4	2	4	2	2	3	2	4	3	4	2	4	3	2	4	2	4	2	4	4	5	3	5	3	4	5	3	3	5	3	4	5	5	3	4	5	3	3	5
5	3	3	3	3	3	3	3	3	3	3	4	4	3	4	4	4	3	4	4	4	4	4	4	4	5	3	4	4	3	5	3	3	4	4	3	5	4	4	3	5	3	3	4
3	2	3	2	2	3	2	3	2	2	2	2	1	3	1	2	3	2	2	1	2	1	2	1	3	2	3	4	4	3	2	3	3	4	4	3	2	4	4	3	2	3	3	4
4	4	5	4	4	5	4	5	4	4	5	3	4	2	4	3	3	5	3	4	3	4	3	4	3	2	2	1	2	3	2	2	2	1	2	3	2	1	2	3	2	2	2	1
3	2	3	2	2	3	2	3	2	2	3	3	4	3	4	3	2	3	3	4	3	4	3	4	2	3	3	2	2	3	3	3	3	2	2	3	3	2	2	3	3	3	3	2
3	4	4	4	4	4	4	4	4	4	4	5	3	3	3	5	5	4	5	3	5	3	5	3	5	4	3	5	3	5	4	3	3	5	3	5	4	5	3	5	4	3	3	5
3	4	4	4	4	4	4	4	4	4	1	1	1	2	1	1	1	1	1	1	1	1	1	1	1	3	2	1	2	3	3	2	2	1	2	3	3	1	2	3	3	2	2	1
5	4	5	4	4	5	4	5	4	4	5	4	4	3	4	4	3	5	4	4	4	4	4	4	3	5	3	5	3	3	5	3	3	5	3	3	5	5	3	3	5	3	3	5
3	4	5	4	4	5	4	5	4	4	4	3	5	4	5	3	3	4	3	5	3	5	3	5	3	4	4	4	3	3	4	4	4	4	3	3	4	4	3	3	4	4	4	4
2	1	1	1	1	1	1	1	1	1	4	3	2	3	2	3	3	4	3	2	3	2	3	2	3	1	3	1	1	3	1	3	3	1	1	3	1	1	1	3	1	3	3	1
1	1	1	1	1	1	1	1	1	1	1	1	2	2	2	1	1	1	1	2	1	2	1	2	1	1	2	3	2	1	1	2	2	3	2	1	1	3	2	1	1	2	2	3
4	3	5	3	3	5	3	5	3	3	3	3	4	4	4	3	4	3	3	4	3	4	3	4	4	5	4	4	3	5	5	4	4	4	3	5	5	4	3	5	5	4	4	4
3	2	4	2	2	4	2	4	2	2	1	1	2	3	2	1	4	1	1	2	1	2	1	2	4	4	3	5	4	3	4	3	3	5	4	3	4	5	4	3	4	3	3	5
5	3	4	3	3	4	3	4	3	3	3	5	3	4	3	5	4	3	5	3	5	3	5	3	4	5	4	4	4	4	5	4	4	4	4	4	5	4	4	4	5	4	4	4
4	4	4	4	4	4	4	4	4	4	5	5	3	3	3	5	3	5	5	3	5	3	5	3	3	4	3	5	4	4	4	3	3	5	4	4	4	5	4	4	4	3	3	5
4	3	4	3	3	4	3	4	3	3	4	4	3	4	3	4	5	4	4	3	4	3	4	3	5	3	4	4	3	5	3	4	4	4	3	5	3	4	3	5	3	4	4	4
5	4	4	4	4	4	4	4	4	4	4	5	4	4	4	5	5	4	5	4	5	4	5	4	5	5	4	4	4	5	5	4	4	4	4	5	5	4	4	5	5	4	4	4
2	1	1	1	1	1	1	1	1	1	3	4	2	3	2	4	3	3	4	2	4	2	4	2	3	2	3	2	3	3	2	3	3	2	3	3	2	2	3	3	2	3	3	2
2	3	4	3	3	4	3	4	3	3	3	2	4	4	4	2	2	3	2	4	2	4	2	4	2	3	4	4	2	3	3	4	4	4	2	3	3	4	2	3	3	4	4	4
5	3	3	3	3	3	3	3	3	3	3	3	5	3	5	3	5	3	3	5	3	5	3	5	5	5	3	5	3	4	5	3	3	5	3	4	5	5	3	4	5	3	3	5
4	5	5	5	5	5	5	5	5	5	3	3	5	4	5	3	5	3	3	5	3	5	3	5	5	5	4	4	5	4	5	4	4	4	5	4	5	4	5	4	5	4	4	4
2	1	1	1	1	1	1	1	1	1	5	3	3	2	3	3	2	5	3	3	3	3	3	3	2	1	2	3	3	1	1	2	2	3	3	1	1	3	3	1	1	2	2	3
5	3	5	3	3	5	3	5	3	3	4	4	4	2	4	4	3	4	4	4	4	4	4	4	3	2	2	2	2	2	2	2	2	2	2	2	2	2	2	2	2	2	2	2
4	3	3	3	3	3	3	3	3	3	4	3	4	3	4	3	4	4	3	4	3	4	3	4	4	3	3	5	4	4	3	3	3	5	4	4	3	5	4	4	3	3	3	5
4	3	3	3	3	3	3	3	3	3	5	4	3	4	3	4	3	5	4	3	4	3	4	3	3	4	4	5	3	3	4	4	4	5	3	3	4	5	3	3	4	4	4	5
3	2	3	2	2	3	2	3	2	2	4	4	3	2	3	4	2	4	4	3	4	3	4	3	2	2	2	1	3	1	2	2	2	1	3	1	2	1	3	1	2	2	2	1
4	3	5	3	3	5	3	5	3	3	4	3	4	2	4	3	4	4	3	4	3	4	3	4	4	2	2	3	3	3	2	2	2	3	3	3	2	3	3	3	2	2	2	3
5	3	3	3	3	3	3	3	3	3	5	3	5	5	5	3	5	5	3	5	3	5	3	5	5	5	5	5	3	3	5	5	5	5	3	3	5	5	3	3	5	5	5	5
3	3	5	3	3	5	3	5	3	3	5	4	4	3	4	4	4	5	4	4	4	4	4	4	4	3	3	5	4	4	3	3	3	5	4	4	3	5	4	4	3	3	3	5
4	4	4	4	4	4	4	4	4	4	5	3	4	2	4	3	4	5	3	4	3	4	3	4	4	4	2	3	3	3	4	2	2	3	3	3	4	3	3	3	4	2	2	3
5	4	4	4	4	4	4	4	4	4	5	5	5	3	5	5	5	5	5	5	5	5	5	5	5	3	3	5	4	3	3	3	3	5	4	3	3	5	4	3	3	3	3	5
3	2	3	2	2	3	2	3	2	2	2	2	2	1	2	2	1	2	2	2	2	2	2	2	1	1	1	1	2	2	1	1	1	1	2	2	1	1	2	2	1	1	1	1
1	3	2	3	3	2	3	2	3	3	5	4	5	4	5	4	3	5	4	5	4	5	4	5	3	4	4	4	5	4	4	4	4	4	5	4	4	4	5	4	4	4	4	4
3	4	4	4	4	4	4	4	4	4	2	3	3	5	3	3	3	2	3	3	3	3	3	3	3	4	5	5	4	4	4	5	5	5	4	4	4	5	4	4	4	5	5	5
5	3	5	3	3	5	3	5	3	3	4	3	5	3	5	3	4	4	3	5	3	5	3	5	4	4	3	5	4	5	4	3	3	5	4	5	4	5	4	5	4	3	3	5
3	2	1	2	2	1	2	1	2	2	2	2	2	1	2	2	2	2	2	2	2	2	2	2	2	3	1	2	3	2	3	1	1	2	3	2	3	2	3	2	3	1	1	2
3	4	5	4	4	5	4	5	4	4	3	3	3	3	3	3	4	3	3	3	3	3	3	3	4	3	3	4	3	3	3	3	3	4	3	3	3	4	3	3	3	3	3	4
3	2	4	2	2	4	2	4	2	2	1	2	2	4	2	2	5	1	2	2	2	2	2	2	5	3	4	5	3	4	3	4	4	5	3	4	3	5	3	4	3	4	4	5
1	3	2	3	3	2	3	2	3	3	5	4	3	3	3	4	2	5	4	3	4	3	4	3	2	2	3	2	3	2	2	3	3	2	3	2	2	2	3	2	2	3	3	2
2	2	2	2	2	2	2	2	2	2	3	3	2	4	2	3	4	3	3	2	3	2	3	2	4	4	4	3	2	3	4	4	4	3	2	3	4	3	2	3	4	4	4	3
4	5	5	5	5	5	5	5	5	5	4	3	4	5	4	3	5	4	3	4	3	4	3	4	5	3	5	3	5	4	3	5	5	3	5	4	3	3	5	4	3	5	5	3
1	2	2	2	2	2	2	2	2	2	3	3	2	3	2	3	3	3	3	2	3	2	3	2	3	3	3	2	1	2	3	3	3	2	1	2	3	2	1	2	3	3	3	2
3	4	4	4	4	4	4	4	4	4	3	4	4	2	4	4	4	3	4	4	4	4	4	4	4	4	2	3	3	4	4	2	2	3	3	4	4	3	3	4	4	2	2	3
2	2	1	2	2	1	2	1	2	2	4	4	4	2	4	4	1	4	4	4	4	4	4	4	1	2	2	2	1	3	2	2	2	2	1	3	2	2	1	3	2	2	2	2
2	3	4	3	3	4	3	4	3	3	2	1	2	4	2	1	5	2	1	2	1	2	1	2	5	5	4	5	4	4	5	4	4	5	4	4	5	5	4	4	5	4	4	5
3	3	3	3	3	3	3	3	3	3	5	4	3	3	3	4	3	5	4	3	4	3	4	3	3	4	3	3	3	5	4	3	3	3	3	5	4	3	3	5	4	3	3	3
2	3	4	3	3	4	3	4	3	3	1	2	1	2	1	2	1	1	2	1	2	1	2	1	1	2	2	1	2	2	2	2	2	1	2	2	2	1	2	2	2	2	2	1
3	4	5	4	4	5	4	5	4	4	4	5	5	5	5	5	5	4	5	5	5	5	5	5	5	5	5	3	5	4	5	5	5	3	5	4	5	3	5	4	5	5	5	3
5	5	5	5	5	5	5	5	5	5	5	3	5	4	5	3	5	5	3	5	3	5	3	5	5	4	4	3	3	5	4	4	4	3	3	5	4	3	3	5	4	4	4	3
3	3	4	3	3	4	3	4	3	3	1	3	3	3	3	3	3	1	3	3	3	3	3	3	3	3	3	2	1	3	3	3	3	2	1	3	3	2	1	3	3	3	3	2
3	5	4	5	5	4	5	4	5	5	4	5	3	3	3	5	3	4	5	3	5	3	5	3	3	5	3	4	4	4	5	3	3	4	4	4	5	4	4	4	5	3	3	4
4	5	3	5	5	3	5	3	5	5	5	5	5	5	5	5	5	5	5	5	5	5	5	5	5	4	5	4	5	4	4	5	5	4	5	4	4	4	5	4	4	5	5	4
3	3	3	3	3	3	3	3	3	3	3	4	3	2	3	4	3	3	4	3	4	3	4	3	3	2	2	4	2	4	2	2	2	4	2	4	2	4	2	4	2	2	2	4
4	4	5	4	4	5	4	5	4	4	4	5	4	5	4	5	5	4	5	4	5	4	5	4	5	4	5	5	3	3	4	5	5	5	3	3	4	5	3	3	4	5	5	5
3	3	2	3	3	2	3	2	3	3	1	1	2	1	2	1	2	1	1	2	1	2	1	2	2	3	1	1	1	2	3	1	1	1	1	2	3	1	1	2	3	1	1	1
5	4	4	4	4	4	4	4	4	4	5	4	4	5	4	4	5	5	4	4	4	4	4	4	5	4	5	3	5	4	4	5	5	3	5	4	4	3	5	4	4	5	5	3
2	2	4	2	2	4	2	4	2	2	5	4	4	3	4	4	2	5	4	4	4	4	4	4	2	2	3	2	2	2	2	3	3	2	2	2	2	2	2	2	2	3	3	2
3	3	5	3	3	5	3	5	3	3	4	4	4	4	4	4	4	4	4	4	4	4	4	4	4	4	4	4	5	4	4	4	4	4	5	4	4	4	5	4	4	4	4	4
3	4	5	4	4	5	4	5	4	4	5	5	5	4	5	5	4	5	5	5	5	5	5	5	4	3	4	4	3	3	3	4	4	4	3	3	3	4	3	3	3	4	4	4
2	3	1	3	3	1	3	1	3	3	2	1	1	4	1	1	3	2	1	1	1	1	1	1	3	4	4	5	4	4	4	4	4	5	4	4	4	5	4	4	4	4	4	5
3	2	2	2	2	2	2	2	2	2	2	1	2	3	2	1	4	2	1	2	1	2	1	2	4	3	3	5	5	3	3	3	3	5	5	3	3	5	5	3	3	3	3	5
5	5	4	5	5	4	5	4	5	5	5	4	3	4	3	4	4	5	4	3	4	3	4	3	4	4	4	4	3	3	4	4	4	4	3	3	4	4	3	3	4	4	4	4
3	3	5	3	3	5	3	5	3	3	5	4	4	4	4	4	4	5	4	4	4	4	4	4	4	5	4	4	3	3	5	4	4	4	3	3	5	4	3	3	5	4	4	4
2	4	3	4	4	3	4	3	4	4	2	2	3	3	3	2	4	2	2	3	2	3	2	3	4	4	3	5	4	4	4	3	3	5	4	4	4	5	4	4	4	3	3	5
1	2	1	2	2	1	2	1	2	2	5	4	4	3	4	4	3	5	4	4	4	4	4	4	3	1	3	1	1	1	1	3	3	1	1	1	1	1	1	1	1	3	3	1
3	4	5	4	4	5	4	5	4	4	5	3	3	4	3	3	3	5	3	3	3	3	3	3	3	4	4	4	5	5	4	4	4	4	5	5	4	4	5	5	4	4	4	4
4	4	5	4	4	5	4	5	4	4	4	4	4	1	4	4	2	4	4	4	4	4	4	4	2	2	1	1	1	2	2	1	1	1	1	2	2	1	1	2	2	1	1	1
3	3	3	3	3	3	3	3	3	3	2	3	2	2	2	3	3	2	3	2	3	2	3	2	3	1	2	1	3	3	1	2	2	1	3	3	1	1	3	3	1	2	2	1
3	5	4	5	5	4	5	4	5	5	5	4	4	5	4	4	5	5	4	4	4	4	4	4	5	3	5	4	5	4	3	5	5	4	5	4	3	4	5	4	3	5	5	4
4	3	5	3	3	5	3	5	3	3	3	5	4	2	4	5	3	3	5	4	5	4	5	4	3	1	2	1	1	2	1	2	2	1	1	2	1	1	1	2	1	2	2	1
1	2	1	2	2	1	2	1	2	2	4	2	3	3	3	2	3	4	2	3	2	3	2	3	3	1	3	3	2	2	1	3	3	3	2	2	1	3	2	2	1	3	3	3
2	2	3	2	2	3	2	3	2	2	3	2	2	2	2	2	1	3	2	2	2	2	2	2	1	1	2	1	2	2	1	2	2	1	2	2	1	1	2	2	1	2	2	1
3	2	1	2	2	1	2	1	2	2	4	3	3	3	3	3	3	4	3	3	3	3	3	3	3	4	3	4	3	3	4	3	3	4	3	3	4	4	3	3	4	3	3	4
2	2	3	2	2	3	2	3	2	2	1	1	2	2	2	1	3	1	1	2	1	2	1	2	3	3	2	3	3	3	3	2	2	3	3	3	3	3	3	3	3	2	2	3
3	2	3	2	2	3	2	3	2	2	4	4	3	2	3	4	3	4	4	3	4	3	4	3	3	2	2	4	4	3	2	2	2	4	4	3	2	4	4	3	2	2	2	4
2	1	1	1	1	1	1	1	1	1	4	4	2	3	2	4	1	4	4	2	4	2	4	2	1	3	3	1	2	1	3	3	3	1	2	1	3	1	2	1	3	3	3	1
2	3	2	3	3	2	3	2	3	3	1	2	3	3	3	2	1	1	2	3	2	3	2	3	1	2	3	1	1	1	2	3	3	1	1	1	2	1	1	1	2	3	3	1
5	3	5	3	3	5	3	5	3	3	4	3	3	4	3	3	3	4	3	3	3	3	3	3	3	3	4	5	4	5	3	4	4	5	4	5	3	5	4	5	3	4	4	5
5	5	3	5	5	3	5	3	5	5	4	5	5	3	5	5	5	4	5	5	5	5	5	5	5	4	3	5	4	4	4	3	3	5	4	4	4	5	4	4	4	3	3	5
2	4	4	4	4	4	4	4	4	4	2	2	2	2	2	2	4	2	2	2	2	2	2	2	4	3	2	4	2	4	3	2	2	4	2	4	3	4	2	4	3	2	2	4
2	2	3	2	2	3	2	3	2	2	5	4	4	2	4	4	2	5	4	4	4	4	4	4	2	3	2	3	3	3	3	2	2	3	3	3	3	3	3	3	3	2	2	3
3	2	2	2	2	2	2	2	2	2	5	4	5	4	5	4	3	5	4	5	4	5	4	5	3	4	4	4	4	3	4	4	4	4	4	3	4	4	4	3	4	4	4	4
5	3	5	3	3	5	3	5	3	3	3	3	3	4	3	3	5	3	3	3	3	3	3	3	5	4	4	5	3	5	4	4	4	5	3	5	4	5	3	5	4	4	4	5
3	3	3	3	3	3	3	3	3	3	4	2	4	1	4	2	3	4	2	4	2	4	2	4	3	3	1	2	2	3	3	1	1	2	2	3	3	2	2	3	3	1	1	2
4	5	4	5	5	4	5	4	5	5	4	5	5	5	5	5	5	4	5	5	5	5	5	5	5	4	5	4	5	4	4	5	5	4	5	4	4	4	5	4	4	5	5	4
1	2	1	2	2	1	2	1	2	2	2	1	3	3	3	1	2	2	1	3	1	3	1	3	2	3	3	2	1	3	3	3	3	2	1	3	3	2	1	3	3	3	3	2
3	4	3	4	4	3	4	3	4	4	3	2	3	3	3	2	2	3	2	3	2	3	2	3	2	3	3	3	2	4	3	3	3	3	2	4	3	3	2	4	3	3	3	3
3	3	3	3	3	3	3	3	3	3	5	5	3	4	3	5	4	5	5	3	5	3	5	3	4	5	4	5	5	5	5	4	4	5	5	5	5	5	5	5	5	4	4	5
4	5	5	5	5	5	5	5	5	5	4	5	4	4	4	5	4	4	5	4	5	4	5	4	4	3	4	5	5	3	3	4	4	5	5	3	3	5	5	3	3	4	4	5
3	2	2	2	2	2	2	2	2	2	3	2	3	3	3	2	3	3	2	3	2	3	2	3	3	1	3	2	1	3	1	3	3	2	1	3	1	2	1	3	1	3	3	2
3	4	5	4	4	5	4	5	4	4	4	3	3	3	3	3	3	4	3	3	3	3	3	3	3	2	3	3	2	4	2	3	3	3	2	4	2	3	2	4	2	3	3	3
2	1	1	1	1	1	1	1	1	1	2	1	3	2	3	1	2	2	1	3	1	3	1	3	2	2	2	2	3	1	2	2	2	2	3	1	2	2	3	1	2	2	2	2
3	4	4	4	4	4	4	4	4	4	3	3	3	3	3	3	3	3	3	3	3	3	3	3	3	4	3	4	4	3	4	3	3	4	4	3	4	4	4	3	4	3	3	4
4	4	4	4	4	4	4	4	4	4	4	3	3	1	3	3	2	4	3	3	3	3	3	3	2	3	1	1	1	2	3	1	1	1	1	2	3	1	1	2	3	1	1	1
5	3	5	3	3	5	3	5	3	3	4	3	5	3	5	3	3	4	3	5	3	5	3	5	3	3	3	5	5	4	3	3	3	5	5	4	3	5	5	4	3	3	3	5
5	5	5	5	5	5	5	5	5	5	5	4	3	3	3	4	4	5	4	3	4	3	4	3	4	3	3	4	3	5	3	3	3	4	3	5	3	4	3	5	3	3	3	4
3	2	1	2	2	1	2	1	2	2	3	3	3	5	3	3	3	3	3	3	3	3	3	3	3	3	5	5	4	4	3	5	5	5	4	4	3	5	4	4	3	5	5	5
2	3	2	3	3	2	3	2	3	3	1	1	3	2	3	1	3	1	1	3	1	3	1	3	3	3	2	3	3	3	3	2	2	3	3	3	3	3	3	3	3	2	2	3
3	4	3	4	4	3	4	3	4	4	1	1	2	4	2	1	4	1	1	2	1	2	1	2	4	3	4	3	4	3	3	4	4	3	4	3	3	3	4	3	3	4	4	3
3	3	2	3	3	2	3	2	3	3	2	3	2	1	2	3	1	2	3	2	3	2	3	2	1	1	1	1	1	2	1	1	1	1	1	2	1	1	1	2	1	1	1	1
3	3	2	3	3	2	3	2	3	3	4	3	4	1	4	3	2	4	3	4	3	4	3	4	2	1	1	2	2	1	1	1	1	2	2	1	1	2	2	1	1	1	1	2
5	4	5	4	4	5	4	5	4	4	3	3	3	4	3	3	5	3	3	3	3	3	3	3	5	5	4	4	5	4	5	4	4	4	5	4	5	4	5	4	5	4	4	4
2	4	4	4	4	4	4	4	4	4	5	3	3	2	3	3	3	5	3	3	3	3	3	3	3	1	2	1	2	2	1	2	2	1	2	2	1	1	2	2	1	2	2	1
2	2	1	2	2	1	2	1	2	2	1	1	2	1	2	1	2	1	1	2	1	2	1	2	2	3	1	2	3	1	3	1	1	2	3	1	3	2	3	1	3	1	1	2
5	5	5	5	5	5	5	5	5	5	5	5	5	5	5	5	5	5	5	5	5	5	5	5	5	4	5	5	3	5	4	5	5	5	3	5	4	5	3	5	4	5	5	5
5	4	4	4	4	4	4	4	4	4	5	5	5	4	5	5	5	5	5	5	5	5	5	5	5	4	4	4	3	4	4	4	4	4	3	4	4	4	3	4	4	4	4	4
4	5	5	5	5	5	5	5	5	5	4	5	5	3	5	5	4	4	5	5	5	5	5	5	4	4	3	4	4	3	4	3	3	4	4	3	4	4	4	3	4	3	3	4
4	4	4	4	4	4	4	4	4	4	5	5	3	3	3	5	5	5	5	3	5	3	5	3	5	3	3	5	3	3	3	3	3	5	3	3	3	5	3	3	3	3	3	5
2	1	2	1	1	2	1	2	1	1	3	3	2	3	2	3	3	3	3	2	3	2	3	2	3	2	3	3	2	3	2	3	3	3	2	3	2	3	2	3	2	3	3	3
3	5	4	5	5	4	5	4	5	5	4	4	3	5	3	4	3	4	4	3	4	3	4	3	3	5	5	4	4	4	5	5	5	4	4	4	5	4	4	4	5	5	5	4
2	1	2	1	1	2	1	2	1	1	1	1	1	1	1	1	1	1	1	1	1	1	1	1	1	2	1	2	3	1	2	1	1	2	3	1	2	2	3	1	2	1	1	2
4	4	4	4	4	4	4	4	4	4	4	4	2	3	2	4	4	4	4	2	4	2	4	2	4	5	3	5	3	4	5	3	3	5	3	4	5	5	3	4	5	3	3	5
3	5	4	5	5	4	5	4	5	5	3	5	4	3	4	5	3	3	5	4	5	4	5	4	3	4	3	4	3	3	4	3	3	4	3	3	4	4	3	3	4	3	3	4
1	2	1	2	2	1	2	1	2	2	3	2	2	3	2	2	3	3	2	2	2	2	2	2	3	1	3	1	3	1	1	3	3	1	3	1	1	1	3	1	1	3	3	1
5	4	4	4	4	4	4	4	4	4	5	4	5	4	5	4	3	5	4	5	4	5	4	5	3	4	4	4	3	4	4	4	4	4	3	4	4	4	3	4	4	4	4	4
3	2	2	2	2	2	2	2	2	2	1	1	1	2	1	1	2	1	1	1	1	1	1	1	2	3	2	2	1	2	3	2	2	2	1	2	3	2	1	2	3	2	2	2
3	3	3	3	3	3	3	3	3	3	2	3	1	3	1	3	5	2	3	1	3	1	3	1	5	5	3	5	5	4	5	3	3	5	5	4	5	5	5	4	5	3	3	5
3	2	1	2	2	1	2	1	2	2	1	2	3	2	3	2	2	1	2	3	2	3	2	3	2	4	2	3	3	4	4	2	2	3	3	4	4	3	3	4	4	2	2	3
4	3	4	3	3	4	3	4	3	3	5	5	4	5	4	5	4	5	5	4	5	4	5	4	4	5	5	4	4	3	5	5	5	4	4	3	5	4	4	3	5	5	5	4
2	3	3	3	3	3	3	3	3	3	3	2	3	5	3	2	4	3	2	3	2	3	2	3	4	3	5	5	3	3	3	5	5	5	3	3	3	5	3	3	3	5	5	5
5	4	5	4	4	5	4	5	4	4	5	4	3	5	3	4	5	5	4	3	4	3	4	3	5	5	5	5	3	3	5	5	5	5	3	3	5	5	3	3	5	5	5	5
4	3	5	3	3	5	3	5	3	3	5	5	4	3	4	5	3	5	5	4	5	4	5	4	3	4	3	4	5	4	4	3	3	4	5	4	4	4	5	4	4	3	3	4
4	3	4	3	3	4	3	4	3	3	2	2	2	2	2	2	3	2	2	2	2	2	2	2	3	4	2	3	3	3	4	2	2	3	3	3	4	3	3	3	4	2	2	3
3	3	3	3	3	3	3	3	3	3	4	3	3	3	3	3	3	4	3	3	3	3	3	3	3	1	3	1	2	1	1	3	3	1	2	1	1	1	2	1	1	3	3	1
3	3	4	3	3	4	3	4	3	3	4	4	3	3	3	4	2	4	4	3	4	3	4	3	2	2	3	2	3	2	2	3	3	2	3	2	2	2	3	2	2	3	3	2
3	2	3	2	2	3	2	3	2	2	2	3	2	3	2	3	4	2	3	2	3	2	3	2	4	4	3	4	3	3	4	3	3	4	3	3	4	4	3	3	4	3	3	4
3	3	3	3	3	3	3	3	3	3	4	3	5	5	5	3	3	4	3	5	3	5	3	5	3	3	5	5	3	5	3	5	5	5	3	5	3	5	3	5	3	5	5	5
2	3	4	3	3	4	3	4	3	3	3	3	3	2	3	3	1	3	3	3	3	3	3	3	1	2	2	2	3	2	2	2	2	2	3	2	2	2	3	2	2	2	2	2
1	3	1	3	3	1	3	1	3	3	4	3	4	2	4	3	3	4	3	4	3	4	3	4	3	3	2	1	3	2	3	2	2	1	3	2	3	1	3	2	3	2	2	1
4	4	5	4	4	5	4	5	4	4	4	4	4	3	4	4	3	4	4	4	4	4	4	4	3	4	3	5	4	3	4	3	3	5	4	3	4	5	4	3	4	3	3	5
3	4	5	4	4	5	4	5	4	4	2	1	3	2	3	1	2	2	1	3	1	3	1	3	2	2	2	3	2	2	2	2	2	3	2	2	2	3	2	2	2	2	2	3
5	4	5	4	4	5	4	5	4	4	4	5	4	4	4	5	4	4	5	4	5	4	5	4	4	4	4	4	4	5	4	4	4	4	4	5	4	4	4	5	4	4	4	4
2	4	4	4	4	4	4	4	4	4	3	2	3	2	3	2	4	3	2	3	2	3	2	3	4	3	2	4	3	3	3	2	2	4	3	3	3	4	3	3	3	2	2	4
4	3	4	3	3	4	3	4	3	3	2	2	2	3	2	2	3	2	2	2	2	2	2	2	3	2	3	1	2	2	2	3	3	1	2	2	2	1	2	2	2	3	3	1
4	5	4	5	5	4	5	4	5	5	5	3	5	5	5	3	4	5	3	5	3	5	3	5	4	4	5	5	4	3	4	5	5	5	4	3	4	5	4	3	4	5	5	5
3	3	2	3	3	2	3	2	3	3	5	4	3	2	3	4	2	5	4	3	4	3	4	3	2	2	2	1	1	1	2	2	2	1	1	1	2	1	1	1	2	2	2	1
2	2	3	2	2	3	2	3	2	2	5	3	4	4	4	3	4	5	3	4	3	4	3	4	4	4	4	3	4	3	4	4	4	3	4	3	4	3	4	3	4	4	4	3
3	4	4	4	4	4	4	4	4	4	3	5	5	4	5	5	4	3	5	5	5	5	5	5	4	3	4	5	4	3	3	4	4	5	4	3	3	5	4	3	3	4	4	5
3	4	4	4	4	4	4	4	4	4	3	3	3	4	3	3	3	3	3	3	3	3	3	3	3	4	4	5	5	3	4	4	4	5	5	3	4	5	5	3	4	4	4	5
3	4	5	4	4	5	4	5	4	4	3	5	5	3	5	5	5	3	5	5	5	5	5	5	5	4	3	4	5	5	4	3	3	4	5	5	4	4	5	5	4	3	3	4
4	5	5	5	5	5	5	5	5	5	5	5	5	5	5	5	3	5	5	5	5	5	5	5	3	3	5	5	4	5	3	5	5	5	4	5	3	5	4	5	3	5	5	5
4	3	4	3	3	4	3	4	3	3	4	3	2	3	2	3	3	4	3	2	3	2	3	2	3	4	3	4	3	4	4	3	3	4	3	4	4	4	3	4	4	3	3	4
3	2	1	2	2	1	2	1	2	2	3	4	3	2	3	4	2	3	4	3	4	3	4	3	2	1	2	1	2	2	1	2	2	1	2	2	1	1	2	2	1	2	2	1
4	4	5	4	4	5	4	5	4	4	4	5	5	4	5	5	3	4	5	5	5	5	5	5	3	3	4	5	3	4	3	4	4	5	3	4	3	5	3	4	3	4	4	5
5	4	3	4	4	3	4	3	4	4	4	4	3	3	3	4	3	4	4	3	4	3	4	3	3	5	3	4	3	3	5	3	3	4	3	3	5	4	3	3	5	3	3	4
3	5	3	5	5	3	5	3	5	5	3	5	4	5	4	5	3	3	5	4	5	4	5	4	3	4	5	5	3	5	4	5	5	5	3	5	4	5	3	5	4	5	5	5
3	3	4	3	3	4	3	4	3	3	3	2	2	4	2	2	5	3	2	2	2	2	2	2	5	3	4	5	3	3	3	4	4	5	3	3	3	5	3	3	3	4	4	5
4	3	5	3	3	5	3	5	3	3	5	5	5	5	5	5	5	5	5	5	5	5	5	5	5	3	5	4	5	4	3	5	5	4	5	4	3	4	5	4	3	5	5	4
3	3	3	3	3	3	3	3	3	3	5	3	5	4	5	3	5	5	3	5	3	5	3	5	5	5	4	5	5	3	5	4	4	5	5	3	5	5	5	3	5	4	4	5
1	1	1	1	1	1	1	1	1	1	4	4	3	3	3	4	2	4	4	3	4	3	4	3	2	1	3	1	3	1	1	3	3	1	3	1	1	1	3	1	1	3	3	1
3	3	3	3	3	3	3	3	3	3	4	4	4	1	4	4	2	4	4	4	4	4	4	4	2	2	1	2	2	3	2	1	1	2	2	3	2	2	2	3	2	1	1	2
4	3	3	3	3	3	3	3	3	3	3	3	3	4	3	3	2	3	3	3	3	3	3	3	2	2	4	3	3	3	2	4	4	3	3	3	2	3	3	3	2	4	4	3
2	3	3	3	3	3	3	3	3	3	5	4	3	5	3	4	5	5	4	3	4	3	4	3	5	4	5	5	3	4	4	5	5	5	3	4	4	5	3	4	4	5	5	5
5	4	4	4	4	4	4	4	4	4	3	5	5	3	5	5	5	3	5	5	5	5	5	5	5	3	3	5	3	4	3	3	3	5	3	4	3	5	3	4	3	3	3	5
4	3	4	3	3	4	3	4	3	3	5	3	3	3	3	3	5	5	3	3	3	3	3	3	5	4	3	5	3	4	4	3	3	5	3	4	4	5	3	4	4	3	3	5
3	5	5	5	5	5	5	5	5	5	3	3	4	3	4	3	3	3	3	4	3	4	3	4	3	4	3	4	4	3	4	3	3	4	4	3	4	4	4	3	4	3	3	4
2	2	3	2	2	3	2	3	2	2	5	3	5	2	5	3	3	5	3	5	3	5	3	5	3	3	2	4	3	4	3	2	2	4	3	4	3	4	3	4	3	2	2	4
3	3	2	3	3	2	3	2	3	3	3	2	2	2	2	2	4	3	2	2	2	2	2	2	4	2	2	3	4	3	2	2	2	3	4	3	2	3	4	3	2	2	2	3
3	5	5	5	5	5	5	5	5	5	5	5	4	3	4	5	4	5	5	4	5	4	5	4	4	4	3	5	4	4	4	3	3	5	4	4	4	5	4	4	4	3	3	5
2	4	3	4	4	3	4	3	4	4	3	4	3	4	3	4	4	3	4	3	4	3	4	3	4	2	4	3	3	2	2	4	4	3	3	2	2	3	3	2	2	4	4	3
3	5	5	5	5	5	5	5	5	5	3	5	3	5	3	5	3	3	5	3	5	3	5	3	3	3	5	3	5	3	3	5	5	3	5	3	3	3	5	3	3	5	5	3
3	1	2	1	1	2	1	2	1	1	4	4	4	3	4	4	3	4	4	4	4	4	4	4	3	1	3	2	3	1	1	3	3	2	3	1	1	2	3	1	1	3	3	2
4	3	5	3	3	5	3	5	3	3	4	5	4	4	4	5	4	4	5	4	5	4	5	4	4	4	4	4	3	5	4	4	4	4	3	5	4	4	3	5	4	4	4	4
4	4	5	4	4	5	4	5	4	4	5	3	4	5	4	3	5	5	3	4	3	4	3	4	5	5	5	4	5	4	5	5	5	4	5	4	5	4	5	4	5	5	5	4
3	1	1	1	1	1	1	1	1	1	2	3	1	3	1	3	2	2	3	1	3	1	3	1	2	1	3	2	3	2	1	3	3	2	3	2	1	2	3	2	1	3	3	2
4	4	5	4	4	5	4	5	4	4	5	4	4	3	4	4	5	5	4	4	4	4	4	4	5	3	3	4	3	4	3	3	3	4	3	4	3	4	3	4	3	3	3	4
4	4	5	4	4	5	4	5	4	4	4	4	5	4	5	4	4	4	4	5	4	5	4	5	4	4	4	4	4	5	4	4	4	4	4	5	4	4	4	5	4	4	4	4
5	5	3	5	5	3	5	3	5	5	5	4	3	5	3	4	5	5	4	3	4	3	4	3	5	3	5	3	5	5	3	5	5	3	5	5	3	3	5	5	3	5	5	3
2	2	2	2	2	2	2	2	2	2	1	2	3	2	3	2	3	1	2	3	2	3	2	3	3	2	2	2	3	3	2	2	2	2	3	3	2	2	3	3	2	2	2	2
4	3	3	3	3	3	3	3	3	3	4	3	3	5	3	3	4	4	3	3	3	3	3	3	4	5	5	5	5	3	5	5	5	5	5	3	5	5	5	3	5	5	5	5
3	3	5	3	3	5	3	5	3	3	4	3	4	2	4	3	3	4	3	4	3	4	3	4	3	3	2	3	2	2	3	2	2	3	2	2	3	3	2	2	3	2	2	3
2	2	3	2	2	3	2	3	2	2	5	3	4	4	4	3	4	5	3	4	3	4	3	4	4	4	4	5	4	3	4	4	4	5	4	3	4	5	4	3	4	4	4	5
4	3	5	3	3	5	3	5	3	3	3	3	5	4	5	3	3	3	3	5	3	5	3	5	3	3	4	4	3	3	3	4	4	4	3	3	3	4	3	3	3	4	4	4
3	4	4	4	4	4	4	4	4	4	3	3	5	5	5	3	5	3	3	5	3	5	3	5	5	5	5	5	4	5	5	5	5	5	4	5	5	5	4	5	5	5	5	5
1	1	1	1	1	1	1	1	1	1	1	2	1	3	1	2	1	1	2	1	2	1	2	1	1	1	3	1	1	1	1	3	3	1	1	1	1	1	1	1	1	3	3	1
4	5	4	5	5	4	5	4	5	5	5	3	5	5	5	3	4	5	3	5	3	5	3	5	4	5	5	4	3	5	5	5	5	4	3	5	5	4	3	5	5	5	5	4
2	1	1	1	1	1	1	1	1	1	5	4	4	1	4	4	1	5	4	4	4	4	4	4	1	1	1	2	3	3	1	1	1	2	3	3	1	2	3	3	1	1	1	2
3	2	2	2	2	2	2	2	2	2	4	2	4	4	4	2	3	4	2	4	2	4	2	4	3	3	4	5	5	3	3	4	4	5	5	3	3	5	5	3	3	4	4	5
5	3	5	3	3	5	3	5	3	3	3	5	4	3	4	5	5	3	5	4	5	4	5	4	5	3	3	5	3	3	3	3	3	5	3	3	3	5	3	3	3	3	3	5
3	3	4	3	3	4	3	4	3	3	1	1	1	1	1	1	1	1	1	1	1	1	1	1	1	2	1	1	2	3	2	1	1	1	2	3	2	1	2	3	2	1	1	1
5	3	5	3	3	5	3	5	3	3	3	5	5	5	5	5	3	3	5	5	5	5	5	5	3	3	5	5	3	5	3	5	5	5	3	5	3	5	3	5	3	5	5	5
5	4	5	4	4	5	4	5	4	4	3	5	3	4	3	5	5	3	5	3	5	3	5	3	5	3	4	4	3	5	3	4	4	4	3	5	3	4	3	5	3	4	4	4
3	4	5	4	4	5	4	5	4	4	5	4	3	3	3	4	3	5	4	3	4	3	4	3	3	3	3	2	1	2	3	3	3	2	1	2	3	2	1	2	3	3	3	2
3	2	1	2	2	1	2	1	2	2	5	3	4	3	4	3	2	5	3	4	3	4	3	4	2	3	3	4	4	4	3	3	3	4	4	4	3	4	4	4	3	3	3	4
3	3	5	3	3	5	3	5	3	3	4	4	2	3	2	4	4	4	4	2	4	2	4	2	4	3	3	3	2	3	3	3	3	3	2	3	3	3	2	3	3	3	3	3
4	5	4	5	5	4	5	4	5	5	4	4	5	5	5	4	5	4	4	5	4	5	4	5	5	3	5	3	5	5	3	5	5	3	5	5	3	3	5	5	3	5	5	3
3	2	2	2	2	2	2	2	2	2	3	4	3	3	3	4	5	3	4	3	4	3	4	3	5	5	3	3	5	4	5	3	3	3	5	4	5	3	5	4	5	3	3	3
2	3	1	3	3	1	3	1	3	3	1	3	2	4	2	3	3	1	3	2	3	2	3	2	3	4	4	4	3	3	4	4	4	4	3	3	4	4	3	3	4	4	4	4
4	3	4	3	3	4	3	4	3	3	1	1	1	2	1	1	3	1	1	1	1	1	1	1	3	3	2	3	1	3	3	2	2	3	1	3	3	3	1	3	3	2	2	3
3	3	5	3	3	5	3	5	3	3	4	4	3	2	3	4	2	4	4	3	4	3	4	3	2	2	2	3	3	3	2	2	2	3	3	3	2	3	3	3	2	2	2	3
3	3	3	3	3	3	3	3	3	3	4	5	5	3	5	5	3	4	5	5	5	5	5	5	3	5	3	5	5	5	5	3	3	5	5	5	5	5	5	5	5	3	3	5
5	4	5	4	4	5	4	5	4	4	2	3	1	3	1	3	3	2	3	1	3	1	3	1	3	3	3	1	3	1	3	3	3	1	3	1	3	1	3	1	3	3	3	1
4	4	4	4	4	4	4	4	4	4	4	3	4	3	4	3	4	4	3	4	3	4	3	4	4	3	3	4	4	3	3	3	3	4	4	3	3	4	4	3	3	3	3	4
2	2	2	2	2	2	2	2	2	2	3	2	3	3	3	2	2	3	2	3	2	3	2	3	2	2	3	2	2	3	2	3	3	2	2	3	2	2	2	3	2	3	3	2
4	3	5	3	3	5	3	5	3	3	3	5	5	4	5	5	5	3	5	5	5	5	5	5	5	4	4	5	5	5	4	4	4	5	5	5	4	5	5	5	4	4	4	5
5	4	5	4	4	5	4	5	4	4	4	5	3	4	3	5	4	4	5	3	5	3	5	3	4	4	4	4	3	5	4	4	4	4	3	5	4	4	3	5	4	4	4	4
3	3	1	3	3	1	3	1	3	3	5	3	4	2	4	3	3	5	3	4	3	4	3	4	3	2	2	2	1	1	2	2	2	2	1	1	2	2	1	1	2	2	2	2
3	4	3	4	4	3	4	3	4	4	2	3	1	4	1	3	3	2	3	1	3	1	3	1	3	4	4	4	4	4	4	4	4	4	4	4	4	4	4	4	4	4	4	4
3	3	4	3	3	4	3	4	3	3	3	5	3	5	3	5	4	3	5	3	5	3	5	3	4	5	5	4	4	3	5	5	5	4	4	3	5	4	4	3	5	5	5	4
3	2	3	2	2	3	2	3	2	2	1	1	1	2	1	1	2	1	1	1	1	1	1	1	2	2	2	3	3	3	2	2	2	3	3	3	2	3	3	3	2	2	2	3
2	4	3	4	4	3	4	3	4	4	5	3	4	2	4	3	4	5	3	4	3	4	3	4	4	2	2	3	3	3	2	2	2	3	3	3	2	3	3	3	2	2	2	3
5	5	4	5	5	4	5	4	5	5	3	5	5	3	5	5	4	3	5	5	5	5	5	5	4	4	3	5	5	5	4	3	3	5	5	5	4	5	5	5	4	3	3	5
3	1	1	1	1	1	1	1	1	1	5	3	4	1	4	3	3	5	3	4	3	4	3	4	3	1	1	1	1	3	1	1	1	1	1	3	1	1	1	3	1	1	1	1
3	2	4	2	2	4	2	4	2	2	5	3	3	4	3	3	4	5	3	3	3	3	3	3	4	2	4	3	2	4	2	4	4	3	2	4	2	3	2	4	2	4	4	3
4	3	4	3	3	4	3	4	3	3	4	4	5	5	5	4	5	4	4	5	4	5	4	5	5	5	5	4	5	4	5	5	5	4	5	4	5	4	5	4	5	5	5	4
3	3	4	3	3	4	3	4	3	3	1	3	1	1	1	3	3	1	3	1	3	1	3	1	3	2	1	1	3	3	2	1	1	1	3	3	2	1	3	3	2	1	1	1
5	4	4	4	4	4	4	4	4	4	5	5	3	4	3	5	3	5	5	3	5	3	5	3	3	4	4	5	3	5	4	4	4	5	3	5	4	5	3	5	4	4	4	5
3	4	4	4	4	4	4	4	4	4	2	1	1	3	1	1	3	2	1	1	1	1	1	1	3	3	3	2	3	2	3	3	3	2	3	2	3	2	3	2	3	3	3	2
1	1	1	1	1	1	1	1	1	1	4	2	4	2	4	2	3	4	2	4	2	4	2	4	3	2	2	2	2	1	2	2	2	2	2	1	2	2	2	1	2	2	2	2
3	2	4	2	2	4	2	4	2	2	3	2	4	3	4	2	4	3	2	4	2	4	2	4	4	5	3	5	3	4	5	3	3	5	3	4	5	5	3	4	5	3	3	5
5	3	3	3	3	3	3	3	3	3	3	4	4	3	4	4	4	3	4	4	4	4	4	4	4	5	3	4	4	3	5	3	3	4	4	3	5	4	4	3	5	3	3	4
3	2	3	2	2	3	2	3	2	2	2	2	1	3	1	2	3	2	2	1	2	1	2	1	3	2	3	4	4	3	2	3	3	4	4	3	2	4	4	3	2	3	3	4
4	4	5	4	4	5	4	5	4	4	5	3	4	2	4	3	3	5	3	4	3	4	3	4	3	2	2	1	2	3	2	2	2	1	2	3	2	1	2	3	2	2	2	1
3	2	3	2	2	3	2	3	2	2	3	3	4	3	4	3	2	3	3	4	3	4	3	4	2	3	3	2	2	3	3	3	3	2	2	3	3	2	2	3	3	3	3	2
4	3	5	3	3	5	3	5	3	3	3	3	4	4	4	3	4	3	3	4	3	4	3	4	4	5	4	4	3	5	5	4	4	4	3	5	5	4	3	5	5	4	4	4
3	2	4	2	2	4	2	4	2	2	1	1	2	3	2	1	4	1	1	2	1	2	1	2	4	4	3	5	4	3	4	3	3	5	4	3	4	5	4	3	4	3	3	5
5	3	4	3	3	4	3	4	3	3	3	5	3	4	3	5	4	3	5	3	5	3	5	3	4	5	4	4	4	4	5	4	4	4	4	4	5	4	4	4	5	4	4	4
4	4	4	4	4	4	4	4	4	4	5	5	3	3	3	5	3	5	5	3	5	3	5	3	3	4	3	5	4	4	4	3	3	5	4	4	4	5	4	4	4	3	3	5
4	3	4	3	3	4	3	4	3	3	4	4	3	4	3	4	5	4	4	3	4	3	4	3	5	3	4	4	3	5	3	4	4	4	3	5	3	4	3	5	3	4	4	4
5	4	4	4	4	4	4	4	4	4	4	5	4	4	4	5	5	4	5	4	5	4	5	4	5	5	4	4	4	5	5	4	4	4	4	5	5	4	4	5	5	4	4	4
2	1	1	1	1	1	1	1	1	1	3	4	2	3	2	4	3	3	4	2	4	2	4	2	3	2	3	2	3	3	2	3	3	2	3	3	2	2	3	3	2	3	3	2
2	3	4	3	3	4	3	4	3	3	3	2	4	4	4	2	2	3	2	4	2	4	2	4	2	3	4	4	2	3	3	4	4	4	2	3	3	4	2	3	3	4	4	4
5	3	3	3	3	3	3	3	3	3	3	3	5	3	5	3	5	3	3	5	3	5	3	5	5	5	3	5	3	4	5	3	3	5	3	4	5	5	3	4	5	3	3	5
4	5	5	5	5	5	5	5	5	5	3	3	5	4	5	3	5	3	3	5	3	5	3	5	5	5	4	4	5	4	5	4	4	4	5	4	5	4	5	4	5	4	4	4
2	1	1	1	1	1	1	1	1	1	5	3	3	2	3	3	2	5	3	3	3	3	3	3	2	1	2	3	3	1	1	2	2	3	3	1	1	3	3	1	1	2	2	3
5	3	5	3	3	5	3	5	3	3	4	4	4	2	4	4	3	4	4	4	4	4	4	4	3	2	2	2	2	2	2	2	2	2	2	2	2	2	2	2	2	2	2	2
4	3	3	3	3	3	3	3	3	3	4	3	4	3	4	3	4	4	3	4	3	4	3	4	4	3	3	5	4	4	3	3	3	5	4	4	3	5	4	4	3	3	3	5
4	3	3	3	3	3	3	3	3	3	5	4	3	4	3	4	3	5	4	3	4	3	4	3	3	4	4	5	3	3	4	4	4	5	3	3	4	5	3	3	4	4	4	5
3	2	3	2	2	3	2	3	2	2	4	4	3	2	3	4	2	4	4	3	4	3	4	3	2	2	2	1	3	1	2	2	2	1	3	1	2	1	3	1	2	2	2	1
4	3	5	3	3	5	3	5	3	3	4	3	4	2	4	3	4	4	3	4	3	4	3	4	4	2	2	3	3	3	2	2	2	3	3	3	2	3	3	3	2	2	2	3
5	3	3	3	3	3	3	3	3	3	5	3	5	5	5	3	5	5	3	5	3	5	3	5	5	5	5	5	3	3	5	5	5	5	3	3	5	5	3	3	5	5	5	5
3	3	5	3	3	5	3	5	3	3	5	4	4	3	4	4	4	5	4	4	4	4	4	4	4	3	3	5	4	4	3	3	3	5	4	4	3	5	4	4	3	3	3	5
4	4	4	4	4	4	4	4	4	4	5	3	4	2	4	3	4	5	3	4	3	4	3	4	4	4	2	3	3	3	4	2	2	3	3	3	4	3	3	3	4	2	2	3
5	4	4	4	4	4	4	4	4	4	5	5	5	3	5	5	5	5	5	5	5	5	5	5	5	3	3	5	4	3	3	3	3	5	4	3	3	5	4	3	3	3	3	5
3	2	3	2	2	3	2	3	2	2	2	2	2	1	2	2	1	2	2	2	2	2	2	2	1	1	1	1	2	2	1	1	1	1	2	2	1	1	2	2	1	1	1	1
1	3	2	3	3	2	3	2	3	3	5	4	5	4	5	4	3	5	4	5	4	5	4	5	3	4	4	4	5	4	4	4	4	4	5	4	4	4	5	4	4	4	4	4
3	4	4	4	4	4	4	4	4	4	2	3	3	5	3	3	3	2	3	3	3	3	3	3	3	4	5	5	4	4	4	5	5	5	4	4	4	5	4	4	4	5	5	5
5	3	5	3	3	5	3	5	3	3	4	3	5	3	5	3	4	4	3	5	3	5	3	5	4	4	3	5	4	5	4	3	3	5	4	5	4	5	4	5	4	3	3	5
3	2	1	2	2	1	2	1	2	2	2	2	2	1	2	2	2	2	2	2	2	2	2	2	2	3	1	2	3	2	3	1	1	2	3	2	3	2	3	2	3	1	1	2
3	4	5	4	4	5	4	5	4	4	3	3	3	3	3	3	4	3	3	3	3	3	3	3	4	3	3	4	3	3	3	3	3	4	3	3	3	4	3	3	3	3	3	4
3	2	4	2	2	4	2	4	2	2	1	2	2	4	2	2	5	1	2	2	2	2	2	2	5	3	4	5	3	4	3	4	4	5	3	4	3	5	3	4	3	4	4	5
1	3	2	3	3	2	3	2	3	3	5	4	3	3	3	4	2	5	4	3	4	3	4	3	2	2	3	2	3	2	2	3	3	2	3	2	2	2	3	2	2	3	3	2
2	2	2	2	2	2	2	2	2	2	3	3	2	4	2	3	4	3	3	2	3	2	3	2	4	4	4	3	2	3	4	4	4	3	2	3	4	3	2	3	4	4	4	3
4	5	5	5	5	5	5	5	5	5	4	3	4	5	4	3	5	4	3	4	3	4	3	4	5	3	5	3	5	4	3	5	5	3	5	4	3	3	5	4	3	5	5	3
1	2	2	2	2	2	2	2	2	2	3	3	2	3	2	3	3	3	3	2	3	2	3	2	3	3	3	2	1	2	3	3	3	2	1	2	3	2	1	2	3	3	3	2
3	4	4	4	4	4	4	4	4	4	3	4	4	2	4	4	4	3	4	4	4	4	4	4	4	4	2	3	3	4	4	2	2	3	3	4	4	3	3	4	4	2	2	3
2	2	1	2	2	1	2	1	2	2	4	4	4	2	4	4	1	4	4	4	4	4	4	4	1	2	2	2	1	3	2	2	2	2	1	3	2	2	1	3	2	2	2	2
2	3	4	3	3	4	3	4	3	3	2	1	2	4	2	1	5	2	1	2	1	2	1	2	5	5	4	5	4	4	5	4	4	5	4	4	5	5	4	4	5	4	4	5
3	3	3	3	3	3	3	3	3	3	5	4	3	3	3	4	3	5	4	3	4	3	4	3	3	4	3	3	3	5	4	3	3	3	3	5	4	3	3	5	4	3	3	3
3	2	3	2	2	3	2	3	2	2	1	1	1	2	1	1	2	1	1	1	1	1	1	1	2	2	2	3	3	3	2	2	2	3	3	3	2	3	3	3	2	2	2	3
2	4	3	4	4	3	4	3	4	4	5	3	4	2	4	3	4	5	3	4	3	4	3	4	4	2	2	3	3	3	2	2	2	3	3	3	2	3	3	3	2	2	2	3
5	5	4	5	5	4	5	4	5	5	3	5	5	3	5	5	4	3	5	5	5	5	5	5	4	4	3	5	5	5	4	3	3	5	5	5	4	5	5	5	4	3	3	5
3	1	1	1	1	1	1	1	1	1	5	3	4	1	4	3	3	5	3	4	3	4	3	4	3	1	1	1	1	3	1	1	1	1	1	3	1	1	1	3	1	1	1	1
3	2	4	2	2	4	2	4	2	2	5	3	3	4	3	3	4	5	3	3	3	3	3	3	4	2	4	3	2	4	2	4	4	3	2	4	2	3	2	4	2	4	4	3
4	3	4	3	3	4	3	4	3	3	4	4	5	5	5	4	5	4	4	5	4	5	4	5	5	5	5	4	5	4	5	5	5	4	5	4	5	4	5	4	5	5	5	4
3	3	4	3	3	4	3	4	3	3	1	3	1	1	1	3	3	1	3	1	3	1	3	1	3	2	1	1	3	3	2	1	1	1	3	3	2	1	3	3	2	1	1	1
5	4	4	4	4	4	4	4	4	4	5	5	3	4	3	5	3	5	5	3	5	3	5	3	3	4	4	5	3	5	4	4	4	5	3	5	4	5	3	5	4	4	4	5
3	4	4	4	4	4	4	4	4	4	2	1	1	3	1	1	3	2	1	1	1	1	1	1	3	3	3	2	3	2	3	3	3	2	3	2	3	2	3	2	3	3	3	2
1	1	1	1	1	1	1	1	1	1	4	2	4	2	4	2	3	4	2	4	2	4	2	4	3	2	2	2	2	1	2	2	2	2	2	1	2	2	2	1	2	2	2	2
3	2	4	2	2	4	2	4	2	2	3	2	4	3	4	2	4	3	2	4	2	4	2	4	4	5	3	5	3	4	5	3	3	5	3	4	5	5	3	4	5	3	3	5
5	3	3	3	3	3	3	3	3	3	3	4	4	3	4	4	4	3	4	4	4	4	4	4	4	5	3	4	4	3	5	3	3	4	4	3	5	4	4	3	5	3	3	4
3	2	3	2	2	3	2	3	2	2	2	2	1	3	1	2	3	2	2	1	2	1	2	1	3	2	3	4	4	3	2	3	3	4	4	3	2	4	4	3	2	3	3	4
4	4	5	4	4	5	4	5	4	4	5	3	4	2	4	3	3	5	3	4	3	4	3	4	3	2	2	1	2	3	2	2	2	1	2	3	2	1	2	3	2	2	2	1
3	2	3	2	2	3	2	3	2	2	3	3	4	3	4	3	2	3	3	4	3	4	3	4	2	3	3	2	2	3	3	3	3	2	2	3	3	2	2	3	3	3	3	2
4	3	5	3	3	5	3	5	3	3	3	3	4	4	4	3	4	3	3	4	3	4	3	4	4	5	4	4	3	5	5	4	4	4	3	5	5	4	3	5	5	4	4	4
3	2	4	2	2	4	2	4	2	2	1	1	2	3	2	1	4	1	1	2	1	2	1	2	4	4	3	5	4	3	4	3	3	5	4	3	4	5	4	3	4	3	3	5
5	3	4	3	3	4	3	4	3	3	3	5	3	4	3	5	4	3	5	3	5	3	5	3	4	5	4	4	4	4	5	4	4	4	4	4	5	4	4	4	5	4	4	4
